# Supplementary material for: Di-μ1,1-azido-bis­[azido­(5,5′-dimethyl-2,2′-bipyridine)nickel(II)]
Source: Acta Crystallogr Sect E Struct Rep Online. 2008 Nov 20;64(Pt 12):m1571. doi: 10.1107/S1600536808037902 (PMC2959945; doi:10.1107/S1600536808037902)
Supplement: Supplementary file 1 [file e-64-m1571-sup1.cif]

##############################################################################
###                                                                        ###
###        Electronic paper (Acta Crystallographica Section E)             ###
###                                                                        ###
##############################################################################
#                                                                            #
# This CIF contains the data in a paper accepted for publication in Acta     #
# Crystallographica Section E. It conforms to the requirements of Notes      #
# for Authors for Section E, and has been peer reviewed under the auspices   #
# of the IUCr Commission on Journals.                                        #
#                                                                            #
# Full details of the Crystallographic Information File format               #
# are given in the paper "The Crystallographic Information File (CIF):       #
# a New Standard Archive File for Crystallography" by S. R. Hall, F. H.      #
# Allen and I. D. Brown [Acta Cryst. (1991), A47, 655-685].                  #
#                                                                            #
# The current version of the core CIF dictionary is obtainable from          #
# ftp://ftp.iucr.org/pub/cif_core.dic. The current version number is 2.4.    #
#                                                                            #
# Software is freely available for graphical display of the structure(s) in  #
# this CIF.  For information consult the CIF home page http://www.iucr.org/  #
# cif/home.html                                                              #
#                                                                            #
# This file may be used for bona fide research purposes within the           #
# scientific community so long as proper attribution is given to the journal # 
# article from which it was obtained.                                        #
#                                                                            #
##############################################################################
                                             
data_global
_audit_creation_method     'form.cif (version 2.0)'
_journal_data_validation_number     ?
_journal_date_recd_electronic     2008-11-07
_journal_date_accepted     2008-11-14
_journal_name_full     'Acta Crystallographica, Section E'
_journal_year     2008
_journal_volume     64
_journal_issue     12
_journal_page_first     m1571
_journal_page_last     m1571
_journal_paper_category     QM
_journal_coeditor_code     CI2712
_publ_contact_author_name     'Dr Hou, Jin'
_publ_contact_author_address
;
Department of Chemistry and Chemical Engineering
South-East University
Nanjing 211189
and Nantong Entry-Exit Inspection and Quarantine Bureau
Nantong 226005
People's Republic of China
;
_publ_contact_author_email     'jinhou_jinhou@yahoo.com.cn'
_publ_contact_author_fax     '0086-513-83578892'
_publ_contact_author_phone     '0086-513-83578892'
_publ_section_title
;
Di-\m~1,1~-azido-bis[azido(5,5'-dimethyl-2,2'-bipyridine)nickel(II)]
;
loop_
    _publ_author_name
    _publ_author_address
    'Hou, Jin'
;
Department of Chemistry and Chemical Engineering
South-East University
Nanjing 211189
and Nantong Entry--Exit Inspection and Quarantine Bureau
Nantong 226005
People's Republic of China
;
data_I
_audit_creation_method     SHELXL-97
_chemical_name_systematic
;
Di-\m1,1-azido-bis[azido(5,5'-dimethyl-2,2'-bipyridine)nickel(II)]
;
_chemical_name_common     ?
_chemical_formula_moiety     'C24 H24 N16 Ni2'
_chemical_formula_sum     'C24 H24 N16 Ni2'
_chemical_formula_iupac     '[Ni2 (N3)4 (C12 H12 N2)2]'
_chemical_formula_weight     654.01
_chemical_melting_point     ?
_symmetry_cell_setting     Monoclinic
_symmetry_space_group_name_H-M     'P 21/n'
_symmetry_space_group_name_Hall     '-P 2yn'
loop_
    _symmetry_equiv_pos_as_xyz
    'x, y, z'
    '-x+1/2, y+1/2, -z+1/2'
    '-x, -y, -z'
    'x-1/2, -y-1/2, z-1/2'
_cell_length_a     7.938(2)
_cell_length_b     15.067(3)
_cell_length_c     11.755(2)
_cell_angle_alpha     90.00
_cell_angle_beta     91.650(2)
_cell_angle_gamma     90.00
_cell_volume     1405.3(5)
_cell_formula_units_Z     2
_cell_measurement_reflns_used     1576
_cell_measurement_theta_min     2.3
_cell_measurement_theta_max     25.1
_cell_measurement_temperature     298(2)
_exptl_crystal_description     Block
_exptl_crystal_colour     green
_exptl_crystal_size_max     0.13
_exptl_crystal_size_mid     0.10
_exptl_crystal_size_min     0.08
_exptl_crystal_density_diffrn     1.546
_exptl_crystal_density_meas     ?
_exptl_crystal_density_method     'not measured'
_exptl_crystal_F_000     672
_exptl_absorpt_coefficient_mu     1.387
_exptl_absorpt_correction_type     multi-scan
_exptl_absorpt_process_details     '(SADABS; Bruker, 2001)'
_exptl_absorpt_correction_T_min     0.8403
_exptl_absorpt_correction_T_max     0.8971
_exptl_special_details
;
 ?
;
_diffrn_ambient_temperature     298(2)
_diffrn_radiation_type     MoK\a
_diffrn_radiation_wavelength     0.71073
_diffrn_radiation_source     'fine-focus sealed tube'
_diffrn_radiation_monochromator     graphite
_diffrn_measurement_device_type     'Bruker SMART CCD area-detector'
_diffrn_measurement_method     '\f and \w scan'
_diffrn_detector_area_resol_mean     ?
_diffrn_reflns_number     11588
_diffrn_reflns_av_R_equivalents     0.0632
_diffrn_reflns_av_sigmaI/netI     0.0643
_diffrn_reflns_theta_min     2.20
_diffrn_reflns_theta_max     26.99
_diffrn_reflns_theta_full     26.99
_diffrn_measured_fraction_theta_max     0.999
_diffrn_measured_fraction_theta_full     0.999
_diffrn_reflns_limit_h_min     -10
_diffrn_reflns_limit_h_max     10
_diffrn_reflns_limit_k_min     -19
_diffrn_reflns_limit_k_max     19
_diffrn_reflns_limit_l_min     -15
_diffrn_reflns_limit_l_max     15
_diffrn_standards_number     0
_diffrn_standards_interval_count     .
_diffrn_standards_interval_time     .
_diffrn_standards_decay_%     ?
_refine_special_details
;
 Refinement of F^2^ against ALL reflections.  The weighted R-factor wR and
 goodness of fit S are based on F^2^, conventional R-factors R are based
 on F, with F set to zero for negative F^2^. The threshold expression of
 F^2^ > 2sigma(F^2^) is used only for calculating R-factors(gt) etc. and is
 not relevant to the choice of reflections for refinement.  R-factors based
 on F^2^ are statistically about twice as large as those based on F, and R-
 factors based on ALL data will be even larger.
;
_reflns_number_total     3060
_reflns_number_gt     2165
_reflns_threshold_expression     I>2\s(I)
_refine_ls_structure_factor_coef     Fsqd
_refine_ls_matrix_type     full
_refine_ls_R_factor_all     0.0857
_refine_ls_R_factor_gt     0.0562
_refine_ls_wR_factor_gt     0.1355
_refine_ls_wR_factor_ref     0.1493
_refine_ls_goodness_of_fit_ref     1.034
_refine_ls_restrained_S_all     1.123
_refine_ls_number_reflns     3060
_refine_ls_number_parameters     192
_refine_ls_number_restraints     14
_refine_ls_hydrogen_treatment     constr
_refine_ls_weighting_scheme     calc
_refine_ls_weighting_details
         'calc w=1/[\s^2^(Fo^2^)+(0.0643P)^2^+1.1062P] where P=(Fo^2^+2Fc^2^)/3'
_atom_sites_solution_hydrogens     geom
_atom_sites_solution_primary     direct
_atom_sites_solution_secondary     difmap
_refine_ls_shift/su_max     0.001
_refine_ls_shift/su_max_lt     0.001
_refine_ls_shift/su_mean     <0.001
_refine_diff_density_max     0.673
_refine_diff_density_min     -0.767
_refine_ls_extinction_method     none
_refine_ls_extinction_coef     ?
loop_
    _atom_type_symbol
    _atom_type_description
    _atom_type_scat_dispersion_real
    _atom_type_scat_dispersion_imag
    _atom_type_scat_source
    'C' 'C' 0.0033 0.0016
                         'International Tables Vol C Tables 4.2.6.8 and 6.1.1.4'
    'H' 'H' 0.0000 0.0000
                         'International Tables Vol C Tables 4.2.6.8 and 6.1.1.4'
    'N' 'N' 0.0061 0.0033
                         'International Tables Vol C Tables 4.2.6.8 and 6.1.1.4'
    'Ni' 'Ni' 0.3393 1.1124
                         'International Tables Vol C Tables 4.2.6.8 and 6.1.1.4'
_computing_data_collection     'SMART (Bruker, 2007)'
_computing_cell_refinement     'SAINT (Bruker, 2007)'
_computing_data_reduction     'SAINT (Bruker, 2007)'
_computing_structure_solution     'SHELXTL (Sheldrick, 2008)'
_computing_structure_refinement     'SHELXTL (Sheldrick, 2008)'
_computing_molecular_graphics     'SHELXTL (Sheldrick, 2008)'
_computing_publication_material     'SHELXTL (Sheldrick, 2008)'
loop_
    _atom_site_type_symbol
    _atom_site_label
    _atom_site_fract_x
    _atom_site_fract_y
    _atom_site_fract_z
    _atom_site_U_iso_or_equiv
    _atom_site_adp_type
    _atom_site_calc_flag
    _atom_site_refinement_flags
    _atom_site_occupancy
    _atom_site_disorder_assembly
    _atom_site_disorder_group
    Ni Ni1 0.03235(7) 0.44079(4) 0.11356(5) 0.0386(2) Uani d . 1 . .
    N N1 0.2280(5) 0.3549(3) 0.1785(4) 0.0491(10) Uani d . 1 . .
    N N2 -0.0777(5) 0.3158(3) 0.0994(3) 0.0416(9) Uani d . 1 . .
    N N3 0.0029(5) 0.5108(3) 0.2626(4) 0.0459(11) Uani d D 1 . .
    N N4 0.0958(8) 0.5106(4) 0.3252(5) 0.0857(18) Uani d DU 1 . .
    N N5 0.1983(12) 0.5160(6) 0.4040(7) 0.144(3) Uani d DU 1 . .
    N N6 0.1668(5) 0.4913(3) -0.0170(4) 0.0583(12) Uani d . 1 . .
    N N7 0.2901(6) 0.4579(3) -0.0571(4) 0.0594(12) Uani d . 1 . .
    N N8 0.4096(8) 0.4282(4) -0.0950(6) 0.094(2) Uani d . 1 . .
    C C1 0.1794(6) 0.2706(3) 0.1926(4) 0.0445(11) Uani d . 1 . .
    C C2 0.2820(7) 0.2113(4) 0.2525(5) 0.0573(14) Uani d . 1 . .
    H H2 0.2475 0.1529 0.2628 0.069 Uiso calc R 1 . .
    C C3 0.4356(7) 0.2398(4) 0.2967(5) 0.0632(16) Uani d . 1 . .
    H H3 0.5057 0.2000 0.3357 0.076 Uiso calc R 1 . .
    C C4 0.4857(6) 0.3259(4) 0.2836(5) 0.0575(14) Uani d . 1 . .
    C C5 0.3771(6) 0.3811(4) 0.2219(5) 0.0570(14) Uani d . 1 . .
    H H5 0.4100 0.4396 0.2102 0.068 Uiso calc R 1 . .
    C C6 0.6485(7) 0.3623(5) 0.3348(5) 0.085(2) Uani d . 1 . .
    H H6A 0.6289 0.3847 0.4097 0.128 Uiso calc R 1 . .
    H H6B 0.6886 0.4095 0.2878 0.128 Uiso calc R 1 . .
    H H6C 0.7312 0.3159 0.3393 0.128 Uiso calc R 1 . .
    C C7 0.0139(6) 0.2474(3) 0.1428(4) 0.0442(12) Uani d . 1 . .
    C C8 -0.0506(7) 0.1625(4) 0.1383(5) 0.0626(15) Uani d . 1 . .
    H H8 0.0127 0.1155 0.1680 0.075 Uiso calc R 1 . .
    C C9 -0.2070(8) 0.1468(4) 0.0904(5) 0.0652(16) Uani d . 1 . .
    H H9 -0.2501 0.0894 0.0893 0.078 Uiso calc R 1 . .
    C C10 -0.3023(6) 0.2160(4) 0.0433(5) 0.0530(13) Uani d . 1 . .
    C C11 -0.2308(6) 0.2993(3) 0.0520(4) 0.0477(12) Uani d . 1 . .
    H H11 -0.2925 0.3472 0.0233 0.057 Uiso calc R 1 . .
    C C12 -0.4711(7) 0.2026(4) -0.0126(5) 0.0657(16) Uani d . 1 . .
    H H12A -0.5490 0.1824 0.0427 0.098 Uiso calc R 1 . .
    H H12B -0.4629 0.1591 -0.0719 0.098 Uiso calc R 1 . .
    H H12C -0.5103 0.2577 -0.0448 0.098 Uiso calc R 1 . .
loop_
    _atom_site_aniso_label
    _atom_site_aniso_U_11
    _atom_site_aniso_U_22
    _atom_site_aniso_U_33
    _atom_site_aniso_U_12
    _atom_site_aniso_U_13
    _atom_site_aniso_U_23
    Ni1 0.0339(3) 0.0328(3) 0.0487(4) -0.0009(3) -0.0026(2) 0.0057(3)
    N1 0.039(2) 0.048(3) 0.060(3) 0.0018(19) -0.003(2) 0.004(2)
    N2 0.039(2) 0.040(2) 0.046(2) 0.0000(17) -0.0016(18) -0.0013(17)
    N3 0.035(2) 0.036(2) 0.067(3) 0.0025(18) -0.006(2) -0.012(2)
    N4 0.119(5) 0.043(3) 0.097(5) 0.001(4) 0.045(4) -0.006(3)
    N5 0.165(7) 0.149(6) 0.115(6) -0.004(6) -0.029(5) 0.002(5)
    N6 0.038(2) 0.066(3) 0.072(3) 0.010(2) 0.005(2) 0.021(2)
    N7 0.051(3) 0.056(3) 0.070(3) 0.005(2) -0.002(2) 0.016(2)
    N8 0.071(4) 0.105(5) 0.108(5) 0.037(3) 0.020(3) 0.011(4)
    C1 0.048(3) 0.043(3) 0.043(3) 0.009(2) 0.004(2) 0.001(2)
    C2 0.065(4) 0.048(3) 0.058(3) 0.010(3) 0.002(3) 0.002(3)
    C3 0.058(4) 0.084(4) 0.047(3) 0.025(3) -0.009(3) 0.004(3)
    C4 0.041(3) 0.080(4) 0.051(3) 0.008(3) 0.001(2) -0.001(3)
    C5 0.044(3) 0.064(4) 0.063(4) -0.003(3) -0.001(3) 0.002(3)
    C6 0.049(3) 0.131(7) 0.074(4) -0.001(4) -0.014(3) 0.003(4)
    C7 0.049(3) 0.038(3) 0.046(3) 0.003(2) 0.004(2) 0.001(2)
    C8 0.060(4) 0.047(3) 0.080(4) 0.003(3) -0.002(3) 0.013(3)
    C9 0.067(4) 0.047(3) 0.081(4) -0.016(3) -0.001(3) 0.004(3)
    C10 0.049(3) 0.056(3) 0.054(3) -0.008(3) 0.006(2) -0.004(3)
    C11 0.045(3) 0.047(3) 0.050(3) 0.001(2) 0.001(2) 0.002(2)
    C12 0.054(3) 0.075(4) 0.068(4) -0.020(3) -0.002(3) -0.009(3)
_geom_special_details
;
 All esds (except the esd in the dihedral angle between two l.s. planes)
 are estimated using the full covariance matrix.  The cell esds are taken
 into account individually in the estimation of esds in distances, angles
 and torsion angles; correlations between esds in cell parameters are only
 used when they are defined by crystal symmetry.  An approximate (isotropic)
 treatment of cell esds is used for estimating esds involving l.s. planes.
;
loop_
    _geom_bond_atom_site_label_1
    _geom_bond_atom_site_label_2
    _geom_bond_site_symmetry_2
    _geom_bond_distance
    _geom_bond_publ_flag
    Ni1 N1 . 2.145(4) y
    Ni1 N2 . 2.081(4) y
    Ni1 N3 . 2.064(5) y
    Ni1 N6 . 2.041(4) y
    Ni1 N6 3_565 2.175(4) y
    N1 C5 . 1.336(6) ?
    N1 C1 . 1.339(6) ?
    N2 C11 . 1.345(6) ?
    N2 C7 . 1.352(6) ?
    N3 N4 . 1.027(6) ?
    N4 N5 . 1.217(7) ?
    N6 N7 . 1.209(6) ?
    N6 Ni1 3_565 2.175(4) ?
    N7 N8 . 1.149(7) ?
    C1 C2 . 1.387(7) ?
    C1 C7 . 1.465(7) ?
    C2 C3 . 1.380(8) ?
    C2 H2 . 0.93 ?
    C3 C4 . 1.367(8) ?
    C3 H3 . 0.93 ?
    C4 C5 . 1.387(7) ?
    C4 C6 . 1.512(8) ?
    C5 H5 . 0.93 ?
    C6 H6A . 0.96 ?
    C6 H6B . 0.96 ?
    C6 H6C . 0.96 ?
    C7 C8 . 1.379(7) ?
    C8 C9 . 1.369(8) ?
    C8 H8 . 0.93 ?
    C9 C10 . 1.394(8) ?
    C9 H9 . 0.93 ?
    C10 C11 . 1.380(7) ?
    C10 C12 . 1.489(7) ?
    C11 H11 . 0.93 ?
    C12 H12A . 0.96 ?
    C12 H12B . 0.96 ?
    C12 H12C . 0.96 ?
loop_
    _geom_angle_atom_site_label_1
    _geom_angle_atom_site_label_2
    _geom_angle_atom_site_label_3
    _geom_angle_site_symmetry_1
    _geom_angle_site_symmetry_3
    _geom_angle
    _geom_angle_publ_flag
    N6 Ni1 N3 . . 121.5(2) ?
    N6 Ni1 N2 . . 120.32(18) ?
    N3 Ni1 N2 . . 118.23(17) ?
    N6 Ni1 N1 . . 95.97(17) ?
    N3 Ni1 N1 . . 96.02(17) ?
    N2 Ni1 N1 . . 77.30(15) ?
    N6 Ni1 N6 . 3_565 79.63(18) ?
    N3 Ni1 N6 . 3_565 95.99(18) ?
    N2 Ni1 N6 . 3_565 94.98(16) ?
    N1 Ni1 N6 . 3_565 167.78(18) ?
    C5 N1 C1 . . 119.3(5) ?
    C5 N1 Ni1 . . 125.6(4) ?
    C1 N1 Ni1 . . 114.1(3) ?
    C11 N2 C7 . . 119.0(4) ?
    C11 N2 Ni1 . . 124.9(3) ?
    C7 N2 Ni1 . . 116.1(3) ?
    N4 N3 Ni1 . . 120.7(5) ?
    N3 N4 N5 . . 174.4(8) ?
    N7 N6 Ni1 . . 125.8(4) ?
    N7 N6 Ni1 . 3_565 125.2(4) ?
    Ni1 N6 Ni1 . 3_565 100.37(18) ?
    N8 N7 N6 . . 178.1(6) ?
    N1 C1 C2 . . 120.5(5) ?
    N1 C1 C7 . . 115.8(4) ?
    C2 C1 C7 . . 123.8(5) ?
    C3 C2 C1 . . 119.3(5) ?
    C3 C2 H2 . . 120.3 ?
    C1 C2 H2 . . 120.3 ?
    C4 C3 C2 . . 120.7(5) ?
    C4 C3 H3 . . 119.7 ?
    C2 C3 H3 . . 119.7 ?
    C3 C4 C5 . . 116.7(5) ?
    C3 C4 C6 . . 123.2(5) ?
    C5 C4 C6 . . 120.1(6) ?
    N1 C5 C4 . . 123.5(5) ?
    N1 C5 H5 . . 118.2 ?
    C4 C5 H5 . . 118.2 ?
    C4 C6 H6A . . 109.5 ?
    C4 C6 H6B . . 109.5 ?
    H6A C6 H6B . . 109.5 ?
    C4 C6 H6C . . 109.5 ?
    H6A C6 H6C . . 109.5 ?
    H6B C6 H6C . . 109.5 ?
    N2 C7 C8 . . 119.8(5) ?
    N2 C7 C1 . . 115.8(4) ?
    C8 C7 C1 . . 124.3(5) ?
    C9 C8 C7 . . 120.5(5) ?
    C9 C8 H8 . . 119.8 ?
    C7 C8 H8 . . 119.8 ?
    C8 C9 C10 . . 120.6(5) ?
    C8 C9 H9 . . 119.7 ?
    C10 C9 H9 . . 119.7 ?
    C11 C10 C9 . . 115.7(5) ?
    C11 C10 C12 . . 121.3(5) ?
    C9 C10 C12 . . 123.0(5) ?
    N2 C11 C10 . . 124.3(5) ?
    N2 C11 H11 . . 117.8 ?
    C10 C11 H11 . . 117.8 ?
    C10 C12 H12A . . 109.5 ?
    C10 C12 H12B . . 109.5 ?
    H12A C12 H12B . . 109.5 ?
    C10 C12 H12C . . 109.5 ?
    H12A C12 H12C . . 109.5 ?
    H12B C12 H12C . . 109.5 ?
