# Supplementary material for: Di-μ1,1-azido-bis­[azido­(5,5′-dimethyl-2,2′-bipyridine)nickel(II)]
Source: Acta Crystallogr Sect E Struct Rep Online. 2008 Nov 20;64(Pt 12):m1571. doi: 10.1107/S1600536808037902 (PMC2959945; doi:10.1107/S1600536808037902)
Supplement: Supplementary file 2 [file e-64-m1571-Isup2.hkl]

# 
# h,k,l, Fc-squared, Fo-squared, sigma(Fo-squared) and status flag 
# 
data_I
_shelx_title ' A in P2(1)/n' 
_shelx_refln_list_code          4 
_shelx_F_calc_maximum      213.28 
_exptl_crystal_F_000       672.00 
_reflns_d_resolution_high  0.7832 
 
loop_ 
 _symmetry_equiv_pos_as_xyz 
 'x, y, z' 
 '-x+1/2, y+1/2, -z+1/2' 
 '-x, -y, -z' 
 'x-1/2, -y-1/2, z-1/2' 
 
_cell_length_a     7.9380 
_cell_length_b    15.0670 
_cell_length_c    11.7550 
_cell_angle_alpha  90.000 
_cell_angle_beta   91.650 
_cell_angle_gamma  90.000 
 
_shelx_F_squared_multiplier     1.000 
 
loop_ 
 _refln_index_h 
 _refln_index_k 
 _refln_index_l 
 _refln_F_squared_calc 
 _refln_F_squared_meas 
 _refln_F_squared_sigma 
 _refln_observed_status 
   2   0   0     5512.62     7000.48    226.51 o 
   4   0   0     8049.51     8530.22    230.48 o 
   6   0   0      477.79      585.28     60.80 o 
   8   0   0        2.47       16.78     29.94 o 
  10   0   0        6.53       72.47     42.12 o 
   1   1   0    12851.65    13844.00    275.33 o 
   2   1   0      223.38      227.25      8.40 o 
   3   1   0     4818.54     5689.59    109.50 o 
   4   1   0      268.66      276.97     13.32 o 
   5   1   0     1736.15     1768.72     42.96 o 
   6   1   0      169.48      172.00     19.61 o 
   7   1   0       54.58       32.78     12.46 o 
   8   1   0      368.23      400.48     32.05 o 
   9   1   0       29.83       66.66     20.60 o 
  10   1   0       23.98       37.19     30.23 o 
   0   2   0      294.71      424.75     14.54 o 
   1   2   0     3003.76     2995.98     63.36 o 
   2   2   0     2251.85     2986.30     58.67 o 
   3   2   0      992.17      997.77     24.24 o 
   4   2   0       15.39       29.58      6.65 o 
   5   2   0     1824.83     1745.16     42.66 o 
   6   2   0      314.85      293.23     21.07 o 
   7   2   0      691.17      740.72     38.42 o 
   8   2   0        9.93        4.17     14.10 o 
   9   2   0      205.89      251.64     32.86 o 
  10   2   0       14.95        1.30     20.39 o 
   1   3   0     9047.21     8974.79    182.84 o 
   2   3   0        2.98       23.28      3.30 o 
   3   3   0      943.53     1118.04     30.60 o 
   4   3   0     2619.82     2580.76     62.46 o 
   5   3   0      263.51      328.20     26.34 o 
   6   3   0     1196.98     1154.00     50.62 o 
   7   3   0      767.96      624.28     57.39 o 
   8   3   0      467.28      555.49     45.53 o 
   9   3   0       16.77       32.47     23.52 o 
  10   3   0      113.05      105.53     31.83 o 
   0   4   0     6379.89     5907.88    158.42 o 
   1   4   0     2158.06     2123.19     48.93 o 
   2   4   0      655.17      807.03     23.27 o 
   3   4   0     2173.10     2082.93     58.51 o 
   4   4   0      500.05      471.36     21.55 o 
   5   4   0     2020.84     1810.97     49.44 o 
   6   4   0      329.04      285.87     24.09 o 
   7   4   0      345.42      326.53     27.84 o 
   8   4   0       27.20       63.88     20.79 o 
   9   4   0      187.54      180.11     33.80 o 
   1   5   0     4920.75     4684.10     91.28 o 
   2   5   0      563.73      569.71     20.44 o 
   3   5   0     2443.37     2173.23     46.86 o 
   4   5   0     2044.50     1954.94     50.45 o 
   5   5   0        1.03        3.79     10.85 o 
   6   5   0     1221.95     1183.62     46.70 o 
   7   5   0       18.36       41.35     14.48 o 
   8   5   0      909.40      871.59     57.85 o 
   9   5   0       13.99       11.55     16.31 o 
   0   6   0      356.38      315.64     18.16 o 
   1   6   0        9.85        5.76      3.74 o 
   2   6   0     1916.04     1788.16     46.02 o 
   3   6   0     1097.33     1099.65     39.35 o 
   4   6   0       78.99       90.70     13.78 o 
   5   6   0      377.63      404.16     28.16 o 
   6   6   0       37.07       61.89     14.56 o 
   7   6   0     1381.17     1247.79     51.93 o 
   8   6   0        8.39        9.72     15.46 o 
   9   6   0      159.88      149.83     27.66 o 
   1   7   0     3681.44     3771.28     84.12 o 
   2   7   0       37.07       50.20      9.02 o 
   3   7   0      992.08      909.19     41.67 o 
   4   7   0      355.70      370.82     34.61 o 
   5   7   0      709.00      713.84     58.39 o 
   6   7   0        9.09       13.88     11.39 o 
   7   7   0        8.39        1.15     19.52 o 
   8   7   0      170.60      199.42     25.45 o 
   9   7   0       26.61       66.96     27.35 o 
   0   8   0     1757.12     1677.93     56.65 o 
   1   8   0      243.14      222.45     15.40 o 
   2   8   0     3117.01     2976.26     73.05 o 
   3   8   0      147.36      196.04     14.92 o 
   4   8   0     1473.34     1273.18     47.82 o 
   5   8   0      403.93      403.83     30.39 o 
   6   8   0       41.32       31.47     13.85 o 
   7   8   0        3.03       -6.18     12.19 o 
   8   8   0       26.46        9.56     14.01 o 
   9   8   0       10.95       58.48     20.37 o 
   1   9   0      496.95      484.30     27.83 o 
   2   9   0        0.09       19.33      8.17 o 
   3   9   0     2133.41     2211.24     79.80 o 
   4   9   0       70.55      100.79     17.28 o 
   5   9   0        9.13       15.36     11.86 o 
   6   9   0       68.98       87.92     24.31 o 
   7   9   0       46.38      110.87     20.61 o 
   8   9   0       25.74       20.15     16.84 o 
   0  10   0     1565.10     1664.93     60.05 o 
   1  10   0        8.92       -0.73      7.45 o 
   2  10   0     1211.81     1146.78     42.42 o 
   3  10   0      522.21      448.04     36.92 o 
   4  10   0      763.36      745.72     41.35 o 
   5  10   0      558.27      610.91     61.24 o 
   6  10   0       46.08       62.83     21.47 o 
   7  10   0      100.76       97.61     20.08 o 
   8  10   0        9.12       17.70     22.96 o 
   1  11   0      183.34      226.89     18.87 o 
   2  11   0      251.81      284.59     28.86 o 
   3  11   0      357.90      425.17     31.45 o 
   4  11   0      204.10      235.01     25.32 o 
   5  11   0      133.66      119.16     24.95 o 
   6  11   0      266.03      351.01     90.96 o 
   7  11   0        2.44       23.49     16.47 o 
   8  11   0       94.52       61.25     23.35 o 
   0  12   0       15.14       -7.81     14.86 o 
   1  12   0      699.75      659.11     36.83 o 
   2  12   0      247.70      248.09     21.05 o 
   3  12   0      252.26      211.97     25.41 o 
   4  12   0       32.21       32.02     15.22 o 
   5  12   0      849.02      856.38     50.68 o 
   6  12   0        4.50       14.54     15.84 o 
   7  12   0      255.56      204.95     31.19 o 
   1  13   0       55.62       62.74     18.72 o 
   2  13   0      326.07      385.30     47.33 o 
   3  13   0       35.95       37.40     14.68 o 
   4  13   0      715.19      677.81     43.78 o 
   5  13   0       47.70       36.85     16.70 o 
   6  13   0      416.00      461.04     40.34 o 
   7  13   0        8.84       34.70     20.74 o 
   0  14   0      643.02      583.25     55.73 o 
   1  14   0        0.34       -4.45     11.93 o 
   2  14   0        2.60       -9.29     17.93 o 
   3  14   0      371.70      378.90     44.80 o 
   4  14   0      120.98      167.34     24.11 o 
   5  14   0      240.17      292.02     32.73 o 
   6  14   0       10.07       -1.40     18.61 o 
   1  15   0      776.27      734.59     46.01 o 
   2  15   0        8.29       -5.76     14.84 o 
   3  15   0      396.92      396.80     42.06 o 
   4  15   0      143.92      146.06     23.33 o 
   5  15   0      168.12      229.20     30.51 o 
   6  15   0       74.36       79.22     23.55 o 
   0  16   0      672.14      667.87     66.10 o 
   1  16   0       23.75        9.75     19.79 o 
   2  16   0      955.18      936.32     64.99 o 
   3  16   0        8.62       45.98     20.58 o 
   4  16   0       98.64       63.49     25.19 o 
   5  16   0       19.22        9.68     22.07 o 
   1  17   0      468.80      435.65     53.26 o 
   2  17   0        2.96       21.97     19.69 o 
   3  17   0      165.42      148.34     31.06 o 
   4  17   0        0.04      -15.66     20.12 o 
   0  18   0      275.89      244.04     68.60 o 
   1  18   0        0.21        4.09     29.41 o 
   2  18   0      217.08      199.63     36.15 o 
   3  18   0        2.72        5.45     23.41 o 
   1  19   0       98.27       65.61     26.28 o 
  -9   0   1       88.07      102.35     39.56 o 
  -7   0   1      813.80      780.62     56.91 o 
  -5   0   1     4209.60     4335.78    127.09 o 
  -3   0   1     5480.17     5544.78    151.54 o 
  -1   0   1    20605.58    20849.55    535.31 o 
   1   0   1     1059.54     1868.49     51.87 o 
   3   0   1      328.08      275.48     16.89 o 
   5   0   1      237.69      318.53     23.38 o 
   7   0   1      331.23      325.43     88.11 o 
   9   0   1      589.61      680.95    123.96 o 
 -10   1   1       15.51       36.72     33.63 o 
  -9   1   1       88.93       64.48     20.23 o 
  -8   1   1       95.67      106.62     18.04 o 
  -7   1   1      150.96      122.50     17.47 o 
  -6   1   1     1710.80     1844.04     57.61 o 
  -5   1   1      363.18      413.57     23.36 o 
  -4   1   1     2392.57     2400.21     52.36 o 
  -3   1   1       35.11       35.72      5.17 o 
  -2   1   1    10291.17     9728.82    197.42 o 
  -1   1   1     2116.56     2128.84     41.47 o 
   0   1   1     8237.39     9751.43    178.21 o 
   1   1   1       25.97       16.45      2.35 o 
   2   1   1      369.67      371.82     11.32 o 
   3   1   1      921.05      986.55     24.56 o 
   4   1   1       23.05       16.20      5.30 o 
   5   1   1       53.27       38.12      8.29 o 
   6   1   1      712.86      733.34     29.72 o 
   7   1   1        0.63        6.76     10.34 o 
   8   1   1      280.42      306.53     45.14 o 
   9   1   1       33.45       30.99     24.82 o 
  10   1   1      167.50      132.39     36.97 o 
 -10   2   1      113.69       76.96     34.76 o 
  -9   2   1        1.78       11.45     17.37 o 
  -8   2   1       96.64      102.47     23.10 o 
  -7   2   1      512.44      540.24     33.86 o 
  -6   2   1      193.78      219.12     20.49 o 
  -5   2   1     1436.64     1403.77     46.11 o 
  -4   2   1       10.33       10.88      5.56 o 
  -3   2   1     4900.80     4845.43     94.50 o 
  -2   2   1     1536.97     1481.54     35.55 o 
  -1   2   1      154.01      202.38      7.12 o 
   0   2   1     6256.91     6402.25    118.73 o 
   1   2   1      582.92      946.76     20.91 o 
   2   2   1      522.63      528.32     14.47 o 
   3   2   1        9.82       10.96      3.94 o 
   4   2   1      819.32      836.76     23.43 o 
   5   2   1        1.20        5.47      5.77 o 
   6   2   1     1066.26      995.14     34.30 o 
   7   2   1        7.31        4.38     10.05 o 
   8   2   1      451.02      448.67     40.10 o 
   9   2   1      283.34      354.22     38.56 o 
  10   2   1       10.06      -16.27     19.79 o 
 -10   3   1        2.90       40.35     26.76 o 
  -9   3   1      192.86      157.75     28.19 o 
  -8   3   1        6.79       11.66     26.85 o 
  -7   3   1      888.65      883.86     53.04 o 
  -6   3   1      739.22      745.16     31.44 o 
  -5   3   1      475.44      489.22     23.21 o 
  -4   3   1     2574.30     2621.27     63.54 o 
  -3   3   1       43.90       43.17      6.48 o 
  -2   3   1     2395.90     2024.99     46.96 o 
  -1   3   1      826.32      593.77     16.21 o 
   0   3   1     4613.96     5288.91     99.81 o 
   1   3   1    12217.59    11994.93    241.10 o 
   2   3   1      249.14      267.42     15.78 o 
   3   3   1     5920.59     5919.17    127.29 o 
   4   3   1      232.21      302.65     14.90 o 
   5   3   1     2882.86     2821.74     62.56 o 
   6   3   1      262.35      243.18     18.80 o 
   7   3   1      115.84      101.23     16.72 o 
   8   3   1      166.11      195.66     26.71 o 
   9   3   1       72.65       78.44     20.74 o 
  -9   4   1       13.78       33.37     17.57 o 
  -8   4   1      531.89      598.16     65.18 o 
  -7   4   1      336.82      406.68     31.22 o 
  -6   4   1      491.94      480.14     31.35 o 
  -5   4   1        0.81        3.64      6.62 o 
  -4   4   1      177.11      205.06     13.97 o 
  -3   4   1     1178.12     1093.82     31.21 o 
  -2   4   1      122.27      114.72     12.27 o 
  -1   4   1      638.34      586.49     16.30 o 
   0   4   1      373.03      439.78     13.20 o 
   1   4   1     1470.49     1112.59     25.79 o 
   2   4   1     5128.34     5380.94    103.89 o 
   3   4   1      182.66      213.39     12.57 o 
   4   4   1     3810.09     3765.85     78.06 o 
   5   4   1       93.66      107.48     12.15 o 
   6   4   1     1355.22     1311.05     71.78 o 
   7   4   1       14.89       17.55     11.08 o 
   8   4   1      297.31      345.65     35.27 o 
   9   4   1        6.93       21.01     18.68 o 
  -9   5   1      159.89      129.89     26.00 o 
  -8   5   1       50.21       95.26     21.84 o 
  -7   5   1       97.23       81.38     21.18 o 
  -6   5   1      116.57      149.55     19.39 o 
  -5   5   1      407.22      407.31     33.43 o 
  -4   5   1      617.69      592.34     25.13 o 
  -3   5   1       17.00       26.91      5.27 o 
  -2   5   1      712.43      700.56     21.91 o 
  -1   5   1       46.25       88.55      6.28 o 
   0   5   1      521.65      496.77     15.16 o 
   1   5   1     9003.16     8918.70    167.75 o 
   2   5   1     2399.17     2267.07     48.26 o 
   3   5   1     4736.55     4933.17     98.05 o 
   4   5   1        3.32       13.44      4.89 o 
   5   5   1     2966.52     2905.86     83.64 o 
   6   5   1        6.88        7.58     10.07 o 
   7   5   1     1745.60     1611.90     59.44 o 
   8   5   1        9.59      -15.74     12.03 o 
   9   5   1       59.55       27.62     18.27 o 
  -9   6   1       12.86       32.13     18.55 o 
  -8   6   1      681.55      738.96     54.58 o 
  -7   6   1      603.23      545.12     37.71 o 
  -6   6   1       34.35       48.54     15.14 o 
  -5   6   1      735.99      674.92     42.58 o 
  -4   6   1       45.17       41.57     11.18 o 
  -3   6   1     4230.38     4324.68    111.73 o 
  -2   6   1     1889.61     1901.21     48.33 o 
  -1   6   1      893.72      993.10     24.94 o 
   0   6   1        9.42        5.21      4.69 o 
   1   6   1      223.96      182.59      9.97 o 
   2   6   1     2308.25     2232.71     48.50 o 
   3   6   1      194.49      225.92     12.31 o 
   4   6   1     2148.99     2123.48     64.77 o 
   5   6   1       12.05        7.23      9.19 o 
   6   6   1      135.49      173.91     20.54 o 
   7   6   1      115.56      113.03     18.42 o 
   8   6   1      232.65      268.68     28.23 o 
   9   6   1       39.36       56.23     23.43 o 
  -9   7   1       67.63       76.80     23.36 o 
  -8   7   1      129.46      115.01     25.24 o 
  -7   7   1      375.62      336.30     30.40 o 
  -6   7   1      156.14      147.84     22.22 o 
  -5   7   1      144.01      217.12     22.29 o 
  -4   7   1     1573.85     1498.58     54.10 o 
  -3   7   1       33.23       37.55      7.33 o 
  -2   7   1     2638.47     2746.36     66.40 o 
  -1   7   1      107.47      109.89     10.63 o 
   0   7   1     4463.42     4347.75     87.84 o 
   1   7   1      735.31      728.43     28.36 o 
   2   7   1     1025.76      970.37     30.65 o 
   3   7   1       14.75        6.90      6.27 o 
   4   7   1        0.01       -5.20      7.70 o 
   5   7   1        3.34        5.53      9.58 o 
   6   7   1      285.52      262.35     25.26 o 
   7   7   1        6.87       30.22     13.66 o 
   8   7   1      148.86      126.34     21.26 o 
   9   7   1        0.67        4.22     16.99 o 
  -9   8   1       85.86      152.22     28.85 o 
  -8   8   1        0.17       15.28     15.08 o 
  -7   8   1      358.89      377.07     33.42 o 
  -6   8   1      147.76      185.10     26.56 o 
  -5   8   1      387.34      386.48     30.12 o 
  -4   8   1       27.15       34.84     11.72 o 
  -3   8   1     1979.40     1820.53     58.71 o 
  -2   8   1      314.76      383.12     19.67 o 
  -1   8   1      553.05      585.73     19.58 o 
   0   8   1        2.87       12.27      5.23 o 
   1   8   1     2928.41     3060.47     65.66 o 
   2   8   1      369.07      377.07     20.84 o 
   3   8   1     1109.77     1045.82     34.06 o 
   4   8   1       65.46       63.68     16.91 o 
   5   8   1       64.66       39.29     13.06 o 
   6   8   1       30.88       48.99     14.36 o 
   7   8   1      329.81      358.47     32.33 o 
   8   8   1       13.96       20.39     14.84 o 
   9   8   1      139.10      132.70     26.25 o 
  -8   9   1      104.51      109.61     22.71 o 
  -7   9   1        0.15        9.50     13.66 o 
  -6   9   1      414.33      366.68     32.03 o 
  -5   9   1      113.47      110.34     18.46 o 
  -4   9   1     1979.73     1999.23     66.75 o 
  -3   9   1        1.16       -3.62      9.39 o 
  -2   9   1     2145.00     2137.09     57.60 o 
  -1   9   1     1391.82     1588.05     39.76 o 
   0   9   1     2877.39     2880.53     63.87 o 
   1   9   1       10.53       18.18      6.34 o 
   2   9   1      857.60      861.61     30.82 o 
   3   9   1      219.05      235.89     27.87 o 
   4   9   1       18.63       35.42     21.91 o 
   5   9   1      124.82      135.61     19.53 o 
   6   9   1      138.18      169.48     22.26 o 
   7   9   1       21.07       26.42     13.93 o 
   8   9   1      149.56      131.27     30.40 o 
  -8  10   1       60.94       77.61     22.00 o 
  -7  10   1      273.54      298.55     31.89 o 
  -6  10   1       92.98       87.95     19.06 o 
  -5  10   1     1031.13      983.25     50.83 o 
  -4  10   1       96.26      110.22     17.92 o 
  -3  10   1     1745.33     1584.19     56.48 o 
  -2  10   1      614.54      646.33     29.33 o 
  -1  10   1     1972.85     1956.00     67.01 o 
   0  10   1      868.12      888.61     27.84 o 
   1  10   1     1407.17     1385.89     49.67 o 
   2  10   1      743.26      739.79     31.20 o 
   3  10   1      385.21      396.56     28.88 o 
   4  10   1      717.33      677.00     39.26 o 
   5  10   1       20.46       31.18     13.67 o 
   6  10   1      319.47      281.30     29.28 o 
   7  10   1       51.33       27.75     15.38 o 
   8  10   1       57.20       57.20     21.34 o 
  -8  11   1       33.08       48.58     20.97 o 
  -7  11   1       78.25       92.47     21.07 o 
  -6  11   1      311.92      349.40     37.48 o 
  -5  11   1       68.73       72.28     17.64 o 
  -4  11   1      352.50      350.83     30.23 o 
  -3  11   1       13.32      -18.73     12.49 o 
  -2  11   1      983.74      990.53     37.72 o 
  -1  11   1     1189.73     1191.92     39.96 o 
   0  11   1      311.77      362.80     27.82 o 
   1  11   1     2302.30     2174.69     60.74 o 
   2  11   1        8.94       13.51      9.48 o 
   3  11   1      732.25      782.33     40.31 o 
   4  11   1      144.04      154.81     21.09 o 
   5  11   1     1128.80     1048.96     53.58 o 
   6  11   1      186.74      216.69     32.19 o 
   7  11   1      177.82      162.54     25.54 o 
   8  11   1        9.26       -0.75     17.86 o 
  -7  12   1        1.76        9.06     18.94 o 
  -6  12   1       97.06       99.20     21.17 o 
  -5  12   1        2.86       -3.71     13.71 o 
  -4  12   1        0.70      -10.56     11.13 o 
  -3  12   1       42.96       43.28     14.71 o 
  -2  12   1       35.11       29.61     13.01 o 
  -1  12   1        0.59        2.70      8.76 o 
   0  12   1      926.30      963.16     42.99 o 
   1  12   1       28.27       60.04     12.68 o 
   2  12   1      995.36      969.80     37.76 o 
   3  12   1        3.50        6.37     11.47 o 
   4  12   1     1163.46     1254.05    134.24 o 
   5  12   1       58.81       71.92     24.21 o 
   6  12   1      861.75      839.08     53.38 o 
   7  12   1        2.20       -7.81     14.55 o 
  -7  13   1       54.11       36.62     21.07 o 
  -6  13   1       44.40       41.23     18.41 o 
  -5  13   1       45.55       42.29     17.37 o 
  -4  13   1        0.93       -8.30     12.45 o 
  -3  13   1        3.17       -7.34     10.51 o 
  -2  13   1      399.18      481.30     34.86 o 
  -1  13   1      680.67      742.09     42.60 o 
   0  13   1       24.28       25.64     13.36 o 
   1  13   1      687.00      655.44     46.07 o 
   2  13   1       80.63       76.07     16.60 o 
   3  13   1     1348.23     1263.73     61.27 o 
   4  13   1       21.64       61.90     17.20 o 
   5  13   1      841.95      861.67     52.41 o 
   6  13   1        0.01       -9.43     15.98 o 
   7  13   1      145.07       80.87     24.13 o 
  -6  14   1       21.60       26.73     20.32 o 
  -5  14   1      218.31      205.31     28.46 o 
  -4  14   1        5.61       10.84     14.48 o 
  -3  14   1        3.62      -11.68     12.56 o 
  -2  14   1      615.23      607.71     62.41 o 
  -1  14   1      141.23      145.35     21.35 o 
   0  14   1      866.64      831.88     66.41 o 
   1  14   1        4.90        7.18     12.11 o 
   2  14   1      599.71      502.02     44.02 o 
   3  14   1        0.50        1.73     12.04 o 
   4  14   1      455.19      467.32     39.98 o 
   5  14   1        0.60       14.78     15.85 o 
   6  14   1       78.41       67.17     25.22 o 
  -6  15   1       54.11       56.33     24.20 o 
  -5  15   1        4.65        6.36     16.95 o 
  -4  15   1      310.05      330.32     44.48 o 
  -3  15   1      139.70      125.52     26.58 o 
  -2  15   1      279.76      345.36     39.49 o 
  -1  15   1      188.94      214.37     31.09 o 
   0  15   1      311.10      329.97     32.33 o 
   1  15   1      449.63      420.17     35.88 o 
   2  15   1       97.66      140.63     25.36 o 
   3  15   1      196.20      197.33     31.09 o 
   4  15   1        4.39       -7.49     13.49 o 
   5  15   1      215.01      231.35     29.63 o 
   6  15   1       28.41       45.78     21.90 o 
  -5  16   1      279.09      289.15     34.77 o 
  -4  16   1        6.78       11.12     21.69 o 
  -3  16   1      481.74      496.97     49.55 o 
  -2  16   1       58.22       85.36     23.52 o 
  -1  16   1      447.22      451.58     45.29 o 
   0  16   1      150.36      166.78     24.60 o 
   1  16   1      298.14      284.43     35.83 o 
   2  16   1       47.85       42.99     18.77 o 
   3  16   1        0.46      -19.60     15.44 o 
   4  16   1       53.85       51.69     25.00 o 
   5  16   1        0.63       29.47     18.87 o 
  -4  17   1      228.28      198.37     37.06 o 
  -3  17   1        8.79       -0.13     20.60 o 
  -2  17   1      330.00      306.57     40.45 o 
  -1  17   1       10.16       26.23     20.76 o 
   0  17   1      328.49      360.06     59.63 o 
   1  17   1        5.78       -4.80     17.01 o 
   2  17   1      106.89       88.25     29.58 o 
   3  17   1        1.46        9.35     17.63 o 
   4  17   1        2.22        0.87     18.26 o 
  -3  18   1      217.51      216.72     41.99 o 
  -2  18   1        8.61       23.81     22.27 o 
  -1  18   1      196.99      170.70     32.59 o 
   0  18   1       22.87       22.70     26.58 o 
   1  18   1       43.55       19.25     21.50 o 
   2  18   1        6.71       34.38     21.83 o 
   3  18   1       14.69        7.04     20.79 o 
  -1  19   1        2.97       -0.97     23.72 o 
   0  19   1       26.14      -18.71     38.15 o 
   1  19   1       24.49       21.88     23.76 o 
 -10   0   2      137.60      152.84     61.86 o 
  -8   0   2      165.46      219.32     34.89 o 
  -6   0   2     2131.30     1837.15     99.99 o 
  -4   0   2     1553.78     1363.92     55.42 o 
  -2   0   2     1304.14     1123.57     37.02 o 
   0   0   2      324.31      461.37     21.39 o 
   2   0   2     1292.91     1748.76     52.60 o 
   4   0   2     1495.11     1526.31     52.16 o 
   6   0   2     2453.80     2227.79    132.82 o 
   8   0   2     1192.20     1160.52     72.05 o 
  10   0   2      310.55      225.68     63.62 o 
 -10   1   2       11.61       51.45     34.81 o 
  -9   1   2      179.55      181.08     27.46 o 
  -8   1   2       70.27       50.31     20.66 o 
  -7   1   2     1515.72     1531.05     63.33 o 
  -6   1   2       27.05       25.62      9.61 o 
  -5   1   2     1220.78     1146.12     31.58 o 
  -4   1   2      282.32      335.99     15.32 o 
  -3   1   2      137.69      162.43     10.80 o 
  -2   1   2        9.32       11.91      5.31 o 
  -1   1   2      142.06      212.48     10.05 o 
   0   1   2    12526.95    11841.13    236.78 o 
   1   1   2      243.87       50.96      4.39 o 
   2   1   2      539.39      581.20     16.05 o 
   3   1   2     1390.80     1452.51     33.74 o 
   4   1   2     2873.77     2885.88     61.90 o 
   5   1   2     1879.86     1846.74     44.82 o 
   6   1   2       38.21       27.86      7.52 o 
   7   1   2      651.71      589.94     35.26 o 
   8   1   2        4.76        2.97     11.42 o 
   9   1   2      739.30      724.80     54.01 o 
 -10   2   2       35.41       52.82     23.86 o 
  -9   2   2        0.23        9.28     16.22 o 
  -8   2   2       32.67       37.29     16.66 o 
  -7   2   2       83.58      109.45     17.18 o 
  -6   2   2     1059.61      983.59     34.61 o 
  -5   2   2      212.91      212.33     22.00 o 
  -4   2   2     1579.83     1492.53     36.30 o 
  -3   2   2      510.96      522.88     15.84 o 
  -2   2   2      510.56      382.76     12.81 o 
  -1   2   2     6014.37     6301.10    129.96 o 
   0   2   2     1221.31      913.07     20.90 o 
   1   2   2     8285.86     8609.56    159.94 o 
   2   2   2     2129.61     2610.29     53.39 o 
   3   2   2      414.47      391.93     14.40 o 
   4   2   2     2742.51     2721.27     59.15 o 
   5   2   2      422.58      479.77     21.81 o 
   6   2   2      625.21      580.87     27.96 o 
   7   2   2       73.36       58.66     11.86 o 
   8   2   2      432.01      457.49     39.92 o 
   9   2   2        1.76       -8.45     16.13 o 
  -9   3   2        2.21       -4.11     40.20 o 
  -8   3   2       44.65       40.34     22.17 o 
  -7   3   2       26.50       32.76     24.33 o 
  -6   3   2      265.77      272.53     21.55 o 
  -5   3   2      395.43      371.81     26.22 o 
  -4   3   2     1070.70     1066.00     35.05 o 
  -3   3   2       27.40       72.29      8.25 o 
  -2   3   2     5402.99     5554.30    106.63 o 
  -1   3   2    15306.66    14553.16    267.92 o 
   0   3   2     2022.67     2157.80     44.51 o 
   1   3   2       95.94       17.67      4.39 o 
   2   3   2     4228.66     4704.95     91.83 o 
   3   3   2     4832.71     5145.98    101.33 o 
   4   3   2     2314.18     2279.33     51.26 o 
   5   3   2      597.48      563.63     21.65 o 
   6   3   2        1.61        1.35      7.58 o 
   7   3   2      283.71      294.11     25.61 o 
   8   3   2       27.86       45.05     16.22 o 
   9   3   2      190.20      177.30     41.20 o 
  -9   4   2       55.77       35.71     18.99 o 
  -8   4   2       55.80       58.10     18.48 o 
  -7   4   2        1.51       -4.99     11.94 o 
  -6   4   2      123.31      101.64     16.42 o 
  -5   4   2      186.12      179.22     23.68 o 
  -4   4   2       37.21       62.80      9.34 o 
  -3   4   2     3042.51     3222.53     74.38 o 
  -2   4   2      374.53      413.39     16.36 o 
  -1   4   2     5885.85     6090.32    116.66 o 
   0   4   2      237.16      160.28      9.20 o 
   1   4   2    11351.44    11724.44    217.96 o 
   2   4   2     3009.04     3135.99     64.25 o 
   3   4   2     4381.52     4760.69    103.64 o 
   4   4   2      157.79      206.22     12.82 o 
   5   4   2     1194.53     1141.85     36.41 o 
   6   4   2       38.87       38.72      9.92 o 
   7   4   2       51.66       48.45     13.29 o 
   8   4   2       23.45       40.89     16.41 o 
   9   4   2        4.99      -21.96     14.64 o 
  -9   5   2       89.92       87.67     22.51 o 
  -8   5   2        5.04       15.55     14.78 o 
  -7   5   2       82.51       75.61     16.06 o 
  -6   5   2      518.20      517.77     33.45 o 
  -5   5   2      118.40      130.75     16.63 o 
  -4   5   2      735.76      754.10     26.64 o 
  -3   5   2      533.87      637.03     23.23 o 
  -2   5   2     4594.92     4767.42     94.12 o 
  -1   5   2     1377.58     1322.79     31.39 o 
   0   5   2     2604.54     2630.45     60.49 o 
   1   5   2      804.95      571.54     19.86 o 
   2   5   2     6955.75     6953.14    136.79 o 
   3   5   2       83.64       95.55      8.76 o 
   4   5   2     1492.07     1530.40     38.32 o 
   5   5   2      379.50      380.54     21.56 o 
   6   5   2     1355.12     1247.49     48.21 o 
   7   5   2        7.13        2.79     10.95 o 
   8   5   2       31.07       36.60     16.80 o 
   9   5   2        5.89       49.77     19.56 o 
  -9   6   2       15.97       42.45     20.62 o 
  -8   6   2      440.72      411.22     41.19 o 
  -7   6   2       63.33       66.12     16.13 o 
  -6   6   2      807.63      807.53     43.06 o 
  -5   6   2      231.06      214.86     20.91 o 
  -4   6   2     2902.40     2809.84     81.21 o 
  -3   6   2      658.00      640.90     19.60 o 
  -2   6   2     8145.10     8189.73    156.52 o 
  -1   6   2     2442.31     2394.95     51.81 o 
   0   6   2       26.33       62.62      7.14 o 
   1   6   2    11156.09    10925.27    205.84 o 
   2   6   2     1202.50     1140.96     29.39 o 
   3   6   2     1123.57     1045.22     28.33 o 
   4   6   2      300.41      314.38     19.16 o 
   5   6   2      972.85      948.75     39.43 o 
   6   6   2      578.11      673.55     39.00 o 
   7   6   2        3.31       -4.42     10.66 o 
   8   6   2       29.56       37.71     14.83 o 
   9   6   2        0.34        7.97     16.67 o 
  -9   7   2      242.12      269.52     36.56 o 
  -8   7   2      125.25      168.85     28.91 o 
  -7   7   2      643.22      512.46     40.24 o 
  -6   7   2       76.16       88.02     17.12 o 
  -5   7   2      998.75      934.75     46.72 o 
  -4   7   2       27.15       29.33     10.87 o 
  -3   7   2     3150.09     3050.64     85.92 o 
  -2   7   2     1255.46     1182.64     35.10 o 
  -1   7   2      184.93      185.50     11.28 o 
   0   7   2     2050.29     1937.90     44.88 o 
   1   7   2      322.80      359.32     15.80 o 
   2   7   2      869.86      891.51     25.35 o 
   3   7   2       16.32       11.86      6.80 o 
   4   7   2      188.62      240.33     21.82 o 
   5   7   2       91.05      126.28     29.03 o 
   6   7   2       18.27        7.07     10.99 o 
   7   7   2      707.90      641.89     41.16 o 
   8   7   2       19.84       27.21     14.37 o 
   9   7   2       40.12       20.42     19.39 o 
  -9   8   2        1.25       47.32     20.73 o 
  -8   8   2      448.20      476.81     40.26 o 
  -7   8   2        5.03       14.64     13.68 o 
  -6   8   2      352.54      373.30     31.87 o 
  -5   8   2       93.48      105.73     24.02 o 
  -4   8   2     1075.68     1025.03     44.42 o 
  -3   8   2       97.64      108.00     18.01 o 
  -2   8   2     2286.75     2197.25     57.59 o 
  -1   8   2       91.56      109.48      9.57 o 
   0   8   2     1963.38     1965.26     46.19 o 
   1   8   2      143.64      145.78     12.39 o 
   2   8   2       68.28       62.34      9.84 o 
   3   8   2      125.35      131.98     17.50 o 
   4   8   2      200.93      254.28     29.11 o 
   5   8   2       25.47       14.15     11.39 o 
   6   8   2      676.82      657.45     41.05 o 
   7   8   2        8.97        9.30     14.19 o 
   8   8   2      269.11      260.59     29.48 o 
   9   8   2        5.19        9.96     18.43 o 
  -8   9   2       23.35       24.60     17.64 o 
  -7   9   2      523.77      480.56     39.30 o 
  -6   9   2      115.48      104.64     19.61 o 
  -5   9   2     1162.22     1158.96     49.03 o 
  -4   9   2       49.18       32.78     12.88 o 
  -3   9   2     2162.57     2087.47     66.94 o 
  -2   9   2       67.03       70.98     10.84 o 
  -1   9   2      672.43      750.99     35.38 o 
   0   9   2        3.81       -1.00      5.70 o 
   1   9   2       66.48       46.68      9.59 o 
   2   9   2       58.38       56.95     10.59 o 
   3   9   2        8.47       20.95      8.49 o 
   4   9   2       66.97       84.53     15.55 o 
   5   9   2      846.70      943.79     47.81 o 
   6   9   2       40.55       43.85     14.75 o 
   7   9   2      380.19      383.59     33.91 o 
   8   9   2        7.05       13.08     15.35 o 
  -8  10   2      198.45      188.38     30.21 o 
  -7  10   2        9.31       42.86     17.37 o 
  -6  10   2      616.19      548.29     40.42 o 
  -5  10   2        6.17       11.45     12.88 o 
  -4  10   2      784.90      749.50     52.68 o 
  -3  10   2      568.35      626.89     41.70 o 
  -2  10   2     1106.85     1123.85     37.70 o 
  -1  10   2     1291.99     1211.63     38.95 o 
   0  10   2        1.17       18.70      7.18 o 
   1  10   2      583.22      552.31     27.07 o 
   2  10   2      255.12      240.50     18.90 o 
   3  10   2      699.64      686.46     31.12 o 
   4  10   2      491.26      478.96     33.92 o 
   5  10   2        1.29       14.85     13.17 o 
   6  10   2      523.98      553.30     44.76 o 
   7  10   2        0.33       12.53     14.60 o 
   8  10   2       91.46      111.23     33.21 o 
  -8  11   2        4.21      -12.07     20.13 o 
  -7  11   2      276.87      288.05     37.57 o 
  -6  11   2       59.43       91.00     20.46 o 
  -5  11   2       97.73      123.31     20.84 o 
  -4  11   2      353.92      365.41     31.44 o 
  -3  11   2      850.72      857.98     50.11 o 
  -2  11   2     1717.22     1615.78     67.25 o 
  -1  11   2      453.00      493.87     43.92 o 
   0  11   2     1429.24     1169.12     52.37 o 
   1  11   2      536.25      505.36     30.92 o 
   2  11   2      687.48      725.15     35.30 o 
   3  11   2       36.53       46.15     13.12 o 
   4  11   2      977.41      907.39     50.01 o 
   5  11   2      345.26      353.38     31.85 o 
   6  11   2      171.02      212.76     31.49 o 
   7  11   2       15.31       51.59     26.99 o 
   8  11   2        0.26       -9.31     17.90 o 
  -7  12   2       13.29       41.97     19.56 o 
  -6  12   2      105.11       97.33     20.97 o 
  -5  12   2      114.71      104.65     21.21 o 
  -4  12   2      235.96      227.22     26.03 o 
  -3  12   2      332.96      407.89     32.11 o 
  -2  12   2      229.63      264.70     25.21 o 
  -1  12   2      858.35      774.87     33.23 o 
   0  12   2      116.63      101.33     16.90 o 
   1  12   2      982.50      959.68     63.81 o 
   2  12   2        9.85       11.83      9.68 o 
   3  12   2      717.24      712.00     43.59 o 
   4  12   2       44.03       36.83     14.21 o 
   5  12   2      433.28      399.43     35.42 o 
   6  12   2       23.04       16.98     15.68 o 
   7  12   2       27.82       21.22     25.94 o 
  -7  13   2       20.14       28.54     40.17 o 
  -6  13   2       23.94       51.47     18.54 o 
  -5  13   2       80.13       79.59     18.46 o 
  -4  13   2      315.21      286.56     29.74 o 
  -3  13   2        7.56       -0.02     11.87 o 
  -2  13   2      351.67      333.06     38.25 o 
  -1  13   2       17.41       14.28     12.82 o 
   0  13   2      844.13      784.73     56.18 o 
   1  13   2      408.71      389.66     31.42 o 
   2  13   2      346.24      367.54     25.97 o 
   3  13   2        1.46       19.86     13.25 o 
   4  13   2      423.50      392.74     56.42 o 
   5  13   2       53.25       40.22     16.80 o 
   6  13   2       79.75      101.61     22.53 o 
   7  13   2        8.41       19.24     22.73 o 
  -6  14   2       96.90       97.58     25.24 o 
  -5  14   2       52.98       40.53     17.86 o 
  -4  14   2       92.52       70.42     21.29 o 
  -3  14   2      552.92      589.76     41.38 o 
  -2  14   2      130.14      123.74     23.58 o 
  -1  14   2      904.28      906.77    102.71 o 
   0  14   2        5.31        1.99     11.31 o 
   1  14   2      713.01      661.26     42.20 o 
   2  14   2        0.51       23.02     15.16 o 
   3  14   2      436.55      415.72     34.75 o 
   4  14   2      109.65      149.44     25.39 o 
   5  14   2      156.37      146.26     24.53 o 
   6  14   2       11.05       16.47     21.56 o 
  -6  15   2       24.18       29.70     23.11 o 
  -5  15   2      126.54      165.79     27.51 o 
  -4  15   2       15.81       49.51     18.92 o 
  -3  15   2       15.10       19.48     21.60 o 
  -2  15   2      624.53      568.61     65.76 o 
  -1  15   2       24.77       86.69     22.22 o 
   0  15   2      183.83      161.15     23.20 o 
   1  15   2        2.84       24.27     13.86 o 
   2  15   2      479.93      434.54     42.65 o 
   3  15   2       90.47      116.64     25.07 o 
   4  15   2       70.92       60.60     18.59 o 
   5  15   2       60.76       55.51     20.79 o 
   6  15   2       15.24       26.00     23.76 o 
  -5  16   2        7.35      -12.77     19.40 o 
  -4  16   2      232.89      224.03     48.67 o 
  -3  16   2       52.89       39.62     21.88 o 
  -2  16   2       24.50       28.27     19.19 o 
  -1  16   2       58.72       36.09     19.48 o 
   0  16   2        3.78       27.56     15.52 o 
   1  16   2        8.54       -6.55     21.80 o 
   2  16   2       31.44       20.96     17.67 o 
   3  16   2        0.39       -6.35     16.46 o 
   4  16   2      183.01      240.15     36.54 o 
   5  16   2       46.72      101.20     23.52 o 
  -4  17   2        0.05       14.82     23.18 o 
  -3  17   2       96.92      152.46     32.14 o 
  -2  17   2        0.51       -2.18     18.06 o 
  -1  17   2       16.91       35.80     18.74 o 
   0  17   2       20.71       29.92     18.44 o 
   1  17   2        0.78      -15.33     13.52 o 
   2  17   2       12.02        5.21     17.48 o 
   3  17   2      107.33      106.92     24.91 o 
   4  17   2        6.67       12.27     19.68 o 
  -3  18   2        7.97       -1.28     23.58 o 
  -2  18   2       48.79       51.76     25.90 o 
  -1  18   2      135.55      159.43     33.18 o 
   0  18   2        1.27       18.04     18.40 o 
   1  18   2       63.04       84.21     39.94 o 
   2  18   2       27.78       28.12     19.54 o 
   3  18   2       57.77       72.47     37.49 o 
   0  19   2       90.50      127.07     39.07 o 
  -9   0   3      440.33      388.72     48.08 o 
  -7   0   3      922.47      774.24    181.88 o 
  -5   0   3      531.58      515.77     35.33 o 
  -3   0   3      550.49      488.27     23.20 o 
  -1   0   3    45488.70    45979.81   1177.89 o 
   1   0   3      157.43      171.90     25.97 o 
   3   0   3     6281.68     6199.10    170.16 o 
   5   0   3     3435.62     3398.62    104.58 o 
   7   0   3      625.30      678.95     52.89 o 
   9   0   3      295.48      295.78     40.01 o 
  -9   1   3       77.95       69.28     23.63 o 
  -8   1   3      245.86      230.43     27.08 o 
  -7   1   3        9.79       29.64     14.83 o 
  -6   1   3     1138.09     1013.91     40.20 o 
  -5   1   3      129.51      151.13     14.27 o 
  -4   1   3       26.67       32.92      7.04 o 
  -3   1   3      279.04      308.09     13.82 o 
  -2   1   3      205.34      179.90     15.18 o 
  -1   1   3    24021.25    23547.21    429.62 o 
   0   1   3       35.47       46.89      9.69 o 
   1   1   3     1652.64     1627.60     37.41 o 
   2   1   3     8870.06     8232.51    155.07 o 
   3   1   3     2392.65     2535.82     54.41 o 
   4   1   3     3253.03     3123.40     66.99 o 
   5   1   3       41.96       47.20      8.13 o 
   6   1   3      834.45      868.76     28.22 o 
   7   1   3      157.06      147.35     21.08 o 
   8   1   3      330.81      252.93     24.79 o 
   9   1   3       19.16       12.70     15.06 o 
  -9   2   3       52.70       55.28     20.68 o 
  -8   2   3       15.60       38.07     19.90 o 
  -7   2   3      418.21      411.50     29.87 o 
  -6   2   3     1120.54     1104.71     56.09 o 
  -5   2   3     1307.17     1163.44     36.84 o 
  -4   2   3     1600.69     1528.67     37.52 o 
  -3   2   3      170.61      181.93     10.74 o 
  -2   2   3     3132.11     3208.00     65.28 o 
  -1   2   3    12982.48    11035.22    205.03 o 
   0   2   3       27.81       84.71      9.95 o 
   1   2   3       36.66       82.92     11.45 o 
   2   2   3     2084.81     2143.17     45.82 o 
   3   2   3     1211.79     1067.60     30.52 o 
   4   2   3      118.48      125.03     10.41 o 
   5   2   3     1100.06     1051.27     30.55 o 
   6   2   3      834.48      791.54     34.56 o 
   7   2   3      332.53      343.96     27.34 o 
   8   2   3       68.14       74.34     21.95 o 
   9   2   3       97.19       53.33     38.99 o 
  -9   3   3       36.29       24.60     23.37 o 
  -8   3   3       10.69        9.40     13.91 o 
  -7   3   3       93.18       84.32     30.29 o 
  -6   3   3      250.44      254.26     19.73 o 
  -5   3   3     1355.79     1290.97     40.17 o 
  -4   3   3       34.82       35.19      8.12 o 
  -3   3   3     3593.04     3624.76    106.76 o 
  -2   3   3      164.07      203.69     18.78 o 
  -1   3   3     5143.85     5628.88    108.71 o 
   0   3   3     1133.56     1012.47     24.77 o 
   1   3   3     4183.62     4374.02     85.86 o 
   2   3   3     3241.66     2911.55     60.36 o 
   3   3   3      138.22      197.30     11.98 o 
   4   3   3      287.99      277.27     17.50 o 
   5   3   3        4.89       17.25      6.64 o 
   6   3   3      571.32      572.52     28.37 o 
   7   3   3        7.72       -0.90      9.91 o 
   8   3   3        3.58       -4.97     13.09 o 
   9   3   3      127.68      155.16     31.48 o 
  -9   4   3       10.82       -8.54     16.80 o 
  -8   4   3      113.25       68.82     19.36 o 
  -7   4   3       11.91       10.36     13.22 o 
  -6   4   3     1297.26     1188.51     46.95 o 
  -5   4   3        9.77       20.60      8.52 o 
  -4   4   3     3924.32     3834.12     89.61 o 
  -3   4   3      122.10      104.85      9.96 o 
  -2   4   3     6656.04     6514.47    125.94 o 
  -1   4   3       35.19       28.82      5.41 o 
   0   4   3      663.60      828.22     22.33 o 
   1   4   3       28.01       32.83      5.78 o 
   2   4   3     5173.76     5342.73    105.18 o 
   3   4   3      737.82      630.96     20.39 o 
   4   4   3      255.47      280.26     15.81 o 
   5   4   3        6.78        1.43      7.39 o 
   6   4   3      297.74      297.77     22.34 o 
   7   4   3        8.85       14.54     10.73 o 
   8   4   3       80.78       78.90     25.23 o 
   9   4   3       17.05       16.26     17.17 o 
  -9   5   3       33.01       16.51     18.93 o 
  -8   5   3       26.83       11.30     16.23 o 
  -7   5   3      473.60      465.18     45.41 o 
  -6   5   3       76.61       84.09     15.91 o 
  -5   5   3     1630.41     1471.97     52.41 o 
  -4   5   3       39.63       45.63      8.70 o 
  -2   5   3     1336.72     1212.23     30.37 o 
  -1   5   3     3114.86     3140.00     65.42 o 
   0   5   3     1024.45      975.10     25.76 o 
   1   5   3     4523.88     4671.80     93.34 o 
   2   5   3     1606.53     1763.41     41.26 o 
   3   5   3      385.57      407.47     17.94 o 
   4   5   3      136.86      192.85     15.60 o 
   5   5   3        2.53       -2.76      8.27 o 
   6   5   3      126.16      112.28     16.66 o 
   7   5   3      370.65      339.13     28.95 o 
   8   5   3        9.11       13.55     12.87 o 
   9   5   3       76.80       73.38     21.71 o 
  -9   6   3      165.21      168.50     30.10 o 
  -8   6   3      231.04      256.92     33.71 o 
  -7   6   3      110.64      133.95     21.12 o 
  -6   6   3      321.15      336.14     28.90 o 
  -5   6   3      225.07      208.51     21.87 o 
  -4   6   3     1123.60     1172.94     44.12 o 
  -3   6   3       74.14      110.97     18.10 o 
  -2   6   3     5198.54     5446.22    108.70 o 
  -1   6   3      667.06      626.48     20.17 o 
   0   6   3     3972.12     4073.34     83.25 o 
   1   6   3     1742.28     1772.18     41.68 o 
   2   6   3      296.07      362.48     16.64 o 
   3   6   3      682.23      761.46     25.85 o 
   4   6   3      312.32      334.32     28.48 o 
   5   6   3     1476.53     1481.37     66.37 o 
   6   6   3      251.67      250.76     24.06 o 
   7   6   3      461.64      462.65     34.57 o 
   8   6   3       68.25       73.04     17.27 o 
   9   6   3       34.63       14.78     23.91 o 
  -9   7   3        9.88       22.36     22.08 o 
  -8   7   3      540.22      589.04     50.92 o 
  -7   7   3        1.88        3.94     12.41 o 
  -6   7   3        3.50        5.18     11.68 o 
  -5   7   3      898.62      807.22     41.70 o 
  -4   7   3     1158.65     1114.40     43.81 o 
  -3   7   3      938.66      964.46     38.26 o 
  -2   7   3     1120.96     1086.76     29.65 o 
  -1   7   3     1229.30     1317.75     33.73 o 
   0   7   3     5078.83     4856.97     98.63 o 
   1   7   3     2161.08     2139.65     49.33 o 
   2   7   3     1966.38     1993.33     46.95 o 
   3   7   3      349.54      372.74     23.46 o 
   4   7   3     1815.51     2019.39     56.53 o 
   5   7   3        4.74       -4.80     11.13 o 
   6   7   3      938.68      826.77     44.27 o 
   7   7   3       59.32       44.63     15.59 o 
   8   7   3      153.96      156.88     22.80 o 
   9   7   3       13.18       19.27     18.45 o 
  -9   8   3      242.21      194.03     33.81 o 
  -8   8   3        0.41       21.51     18.49 o 
  -7   8   3      352.61      407.88     35.71 o 
  -6   8   3       92.21       99.29     21.07 o 
  -5   8   3       68.36       46.80     14.39 o 
  -4   8   3       43.93       60.52     14.43 o 
  -3   8   3       14.81       21.85     10.37 o 
  -2   8   3      622.10      609.92     26.05 o 
  -1   8   3     1577.00     1502.55     54.36 o 
   0   8   3       81.84       89.78     11.02 o 
   1   8   3     1617.63     1521.32     38.73 o 
   2   8   3      307.51      357.57     20.55 o 
   3   8   3     2106.89     2062.52     92.35 o 
   4   8   3      328.85      421.18     29.92 o 
   5   8   3      507.88      568.04     36.47 o 
   6   8   3        0.18        3.29     12.23 o 
   7   8   3      633.93      650.41     43.42 o 
   8   8   3       11.23        8.21     27.99 o 
  -8   9   3      117.40      118.29     29.01 o 
  -7   9   3        0.62        4.39     14.76 o 
  -6   9   3      844.16      733.90     45.35 o 
  -5   9   3        0.16      -10.09     12.47 o 
  -4   9   3       26.04       28.15     13.00 o 
  -3   9   3        2.57       19.03     13.24 o 
  -2   9   3        1.54       -6.01     12.85 o 
  -1   9   3       28.71       42.26      7.71 o 
   0   9   3      644.32      678.25     27.73 o 
   1   9   3      130.15      130.46     11.82 o 
   2   9   3     2279.50     2270.03     96.55 o 
   3   9   3        1.29       20.11      8.58 o 
   4   9   3      810.53      932.54     45.42 o 
   5   9   3       74.66       77.69     17.03 o 
   6   9   3     1272.00     1257.76     55.17 o 
   7   9   3       46.90       44.67     16.79 o 
   8   9   3      196.56      240.72     28.41 o 
  -8  10   3        7.76       24.34     20.61 o 
  -7  10   3       87.40       75.59     21.07 o 
  -6  10   3       47.87       56.59     16.69 o 
  -5  10   3       12.19       23.67     13.54 o 
  -4  10   3      277.39      270.09     26.19 o 
  -3  10   3       63.35       53.65     14.20 o 
  -2  10   3       83.93       70.80     12.11 o 
  -1  10   3     1008.95     1056.71     35.98 o 
   0  10   3      692.38      764.91     30.81 o 
   1  10   3     1992.08     1827.76     52.60 o 
   2  10   3       20.22        3.32      8.49 o 
   3  10   3      714.29      740.33     33.07 o 
   4  10   3      106.54       96.71     17.52 o 
   5  10   3      978.22     1046.00     63.48 o 
   6  10   3        0.05       30.08     18.11 o 
   7  10   3      151.84      155.54     31.32 o 
   8  10   3      135.89      136.74     25.91 o 
  -8  11   3       30.04       18.70     25.48 o 
  -7  11   3       56.95       32.12     18.45 o 
  -6  11   3       29.20       12.57     28.77 o 
  -5  11   3      197.93      203.10     25.10 o 
  -4  11   3       11.42        9.29     12.38 o 
  -3  11   3      621.88      579.00     37.11 o 
  -2  11   3        8.99       -9.70     12.02 o 
  -1  11   3     1026.53      995.15     37.18 o 
   0  11   3     1087.92      980.25     41.76 o 
   1  11   3      911.38      863.07     33.95 o 
   2  11   3      370.56      413.12     25.69 o 
   3  11   3      359.94      372.83     30.07 o 
   4  11   3      524.41      579.20     38.99 o 
   5  11   3       17.32       41.14     14.98 o 
   6  11   3      262.08      276.38     30.36 o 
   7  11   3       49.57       75.37     20.72 o 
   8  11   3       16.83       10.83     19.00 o 
  -7  12   3       15.65       14.71     18.98 o 
  -6  12   3      361.72      393.59     36.59 o 
  -5  12   3        0.04       13.19     13.75 o 
  -4  12   3      202.26      247.48     27.34 o 
  -3  12   3      282.90      265.30     29.82 o 
  -2  12   3     1229.65     1074.74     53.03 o 
  -1  12   3      195.22      201.65     19.15 o 
   0  12   3      254.21      279.58     35.65 o 
   1  12   3       20.21       29.17     11.94 o 
   2  12   3      260.29      238.83     23.57 o 
   3  12   3      102.11      141.38     19.89 o 
   4  12   3       56.37       73.36     16.92 o 
   5  12   3       68.63      110.33     21.68 o 
   6  12   3       16.43       19.44     15.81 o 
   7  12   3       22.81        4.33     21.21 o 
  -7  13   3       71.38       72.36     24.32 o 
  -6  13   3       18.10       26.46     18.64 o 
  -5  13   3      435.55      504.66     50.05 o 
  -4  13   3       14.64       29.02     15.09 o 
  -3  13   3      264.26      222.87     25.92 o 
  -2  13   3      130.03      150.79     28.58 o 
  -1  13   3      894.88      894.61     44.96 o 
   0  13   3        0.69        9.93     11.05 o 
   1  13   3       75.99       93.95     17.48 o 
   2  13   3       77.24       70.20     16.52 o 
   3  13   3       10.07       -4.73     10.67 o 
   4  13   3       97.80       96.92     23.42 o 
   5  13   3       12.78        6.86     14.65 o 
   6  13   3        2.26       26.47     17.85 o 
   7  13   3      102.44       95.16     24.85 o 
  -6  14   3      102.35       93.50     24.63 o 
  -5  14   3       19.26       -7.87     15.45 o 
  -4  14   3      383.84      456.63     38.69 o 
  -3  14   3      192.19      127.05     22.61 o 
  -2  14   3      200.79      172.53     27.20 o 
  -1  14   3        2.81        6.77     15.73 o 
   0  14   3      629.99      669.72     42.19 o 
   1  14   3       13.97       17.79     12.87 o 
   2  14   3      149.41      155.98     25.48 o 
   3  14   3      162.81      163.94     22.52 o 
   4  14   3       16.45       31.82     16.08 o 
   5  14   3       86.40      110.10     21.85 o 
   6  14   3       28.14       25.58     25.36 o 
  -6  15   3       43.45       12.00     22.30 o 
  -5  15   3       34.26       69.31     21.46 o 
  -4  15   3        3.61        8.60     15.04 o 
  -3  15   3      190.04      194.15     31.71 o 
  -2  15   3       25.79       11.16     16.24 o 
  -1  15   3      145.85      204.93     31.87 o 
   0  15   3       75.12       51.17     17.30 o 
   1  15   3      326.93      383.14     33.41 o 
   2  15   3      374.94      335.54     36.63 o 
   3  15   3        0.21       -8.23     15.58 o 
   4  15   3      379.59      408.09     38.89 o 
   5  15   3        0.49        1.39     16.32 o 
  -5  16   3       68.28       55.13     24.06 o 
  -4  16   3        2.82       12.33     19.40 o 
  -3  16   3       86.91      117.64     26.90 o 
  -2  16   3       21.85       58.50     25.07 o 
  -1  16   3        7.97        0.42     15.53 o 
   0  16   3        0.59       21.19     13.90 o 
   1  16   3      248.72      271.78     30.01 o 
   2  16   3        4.12       35.50     18.75 o 
   3  16   3      278.22      321.86     42.91 o 
   4  16   3        7.96       22.77     19.66 o 
   5  16   3      150.73      109.00     28.43 o 
  -4  17   3       31.71       43.49     22.61 o 
  -3  17   3       29.75       43.29     25.69 o 
  -2  17   3        5.14        4.14     18.84 o 
  -1  17   3       43.86       59.02     25.00 o 
   0  17   3       71.03       87.38     24.15 o 
   1  17   3       24.68       14.11     16.91 o 
   2  17   3      151.19      176.34     29.68 o 
   3  17   3        3.62       37.10     20.14 o 
   4  17   3      114.18      128.38     29.19 o 
  -3  18   3        0.95        8.64     28.82 o 
  -2  18   3       67.71       65.00     23.95 o 
  -1  18   3       11.67       35.94     20.36 o 
   0  18   3       86.19      105.34     27.01 o 
   1  18   3       78.32      150.97     34.91 o 
   2  18   3       62.55       47.44     21.90 o 
  -8   0   4      102.92      129.85     27.16 o 
  -6   0   4        0.89        6.90     13.11 o 
  -4   0   4       65.17       55.64     13.98 o 
  -2   0   4     3937.87     3982.97    113.35 o 
   0   0   4     4651.94     3881.32    136.35 o 
   2   0   4     6440.35     6648.93    180.53 o 
   4   0   4     1335.95     1331.62     49.14 o 
   6   0   4       44.47       21.51     11.17 o 
   8   0   4        1.95      -10.28     15.85 o 
  -9   1   4       45.14       57.20     20.39 o 
  -8   1   4       42.30       64.51     15.27 o 
  -7   1   4       67.00       79.18     15.04 o 
  -6   1   4       33.53       48.67     14.01 o 
  -5   1   4        2.59       17.31      8.11 o 
  -4   1   4      172.80      191.91     14.81 o 
  -3   1   4      614.32      621.74     19.90 o 
  -2   1   4       53.83       95.17      8.12 o 
  -1   1   4     8205.33     7725.89    146.73 o 
   0   1   4      771.53      755.81     19.23 o 
   1   1   4       26.66       30.97      8.50 o 
   2   1   4        1.64        4.04      3.72 o 
   3   1   4     3779.58     3717.09     76.90 o 
   4   1   4        1.89        3.54      5.21 o 
   5   1   4      472.11      521.03     22.68 o 
   6   1   4      131.48      131.80     12.74 o 
   7   1   4       79.27       99.48     17.48 o 
   8   1   4      130.36      121.15     18.37 o 
   9   1   4        2.39       22.12     20.70 o 
  -9   2   4       60.78       82.08     25.58 o 
  -8   2   4        9.05       33.41     15.79 o 
  -7   2   4      168.89      169.17     26.68 o 
  -6   2   4      304.07      291.72     25.83 o 
  -5   2   4      638.57      652.83     28.30 o 
  -4   2   4       25.45       15.86      6.32 o 
  -3   2   4      405.26      423.13     18.76 o 
  -2   2   4      257.25      252.56     12.80 o 
  -1   2   4     1505.05     1458.29     33.85 o 
   0   2   4     3329.95     2806.08     57.59 o 
   1   2   4       55.05       49.93      5.46 o 
   2   2   4     3614.09     3518.76     78.36 o 
   3   2   4       26.77       44.10      6.52 o 
   4   2   4     2273.47     2252.35     52.44 o 
   5   2   4     1735.59     1631.89     42.25 o 
   6   2   4      304.47      272.85     17.66 o 
   7   2   4      501.34      447.36     30.16 o 
   8   2   4        6.01       -5.14     16.01 o 
   9   2   4      102.25      107.86     26.73 o 
  -9   3   4       34.68       39.55     18.38 o 
  -8   3   4      380.27      440.99     41.20 o 
  -7   3   4        1.23      -23.17     20.46 o 
  -6   3   4     1682.42     1578.65     49.29 o 
  -5   3   4        0.14        1.46      9.42 o 
  -4   3   4     1618.95     1563.05     44.50 o 
  -3   3   4       88.43       86.41      8.82 o 
  -2   3   4     1852.66     1865.44     42.68 o 
  -1   3   4       15.02        9.44      4.58 o 
   0   3   4      344.04      335.70     16.41 o 
   1   3   4     1485.58     1258.45     30.39 o 
   2   3   4        0.70        5.66      4.35 o 
   3   3   4      840.99      830.91     24.48 o 
   4   3   4      647.14      617.81     21.96 o 
   5   3   4      551.35      609.04     28.72 o 
   6   3   4       81.86      100.92     18.29 o 
   7   3   4       99.35       89.82     15.99 o 
   8   3   4      410.47      379.06     48.34 o 
   9   3   4        0.20       77.46     35.75 o 
  -9   4   4      198.03      211.89     32.05 o 
  -8   4   4      119.97      148.08     25.82 o 
  -7   4   4      954.90      989.80     85.53 o 
  -6   4   4      105.38      125.23     18.62 o 
  -5   4   4     2624.46     2451.92     65.52 o 
  -4   4   4        4.92       13.04      7.64 o 
  -3   4   4     4088.63     4080.94     84.37 o 
  -2   4   4      544.41      586.45     19.32 o 
  -1   4   4      954.39      987.83     26.34 o 
   0   4   4      879.23      980.01     25.86 o 
   1   4   4      463.72      441.23     16.38 o 
   2   4   4       12.12       31.47      6.24 o 
   3   4   4     1968.36     1980.14     46.65 o 
   4   4   4       40.15       29.44      7.06 o 
   5   4   4      466.65      487.30     26.46 o 
   6   4   4        6.56        3.94     10.48 o 
   7   4   4      623.73      595.66     43.75 o 
   8   4   4       12.47      -10.75     13.11 o 
   9   4   4      202.52      156.56     32.29 o 
  -9   5   4        0.08       16.29     18.09 o 
  -8   5   4      347.58      381.20     38.82 o 
  -7   5   4        0.38       17.90     13.86 o 
  -6   5   4      990.67      985.79     46.67 o 
  -5   5   4      177.49      178.37     20.56 o 
  -4   5   4     2615.36     2581.43     84.89 o 
  -3   5   4      401.86      387.63     16.65 o 
  -2   5   4     1255.56     1279.71     36.28 o 
  -1   5   4      372.63      477.65     17.42 o 
   0   5   4       69.93       60.63      7.55 o 
   1   5   4     2036.79     2181.66     49.34 o 
   2   5   4       60.51       95.77      9.50 o 
   3   5   4       53.80       55.68      8.30 o 
   4   5   4      956.62      982.23     29.65 o 
   5   5   4      916.41      838.69     28.51 o 
   6   5   4     1992.46     1866.79     63.84 o 
   7   5   4       96.05      102.21     17.58 o 
   8   5   4      333.02      369.33     44.65 o 
   9   5   4        0.00       31.83     25.44 o 
  -9   6   4      196.03      197.56     32.21 o 
  -8   6   4       30.59       33.04     18.59 o 
  -7   6   4        6.69      -10.64     11.74 o 
  -6   6   4      110.48      144.95     20.66 o 
  -5   6   4     1241.61     1212.05     52.74 o 
  -4   6   4      802.69      838.03     38.11 o 
  -3   6   4      312.18      353.93     20.09 o 
  -2   6   4     1597.30     1606.48     39.91 o 
  -1   6   4      666.66      633.09     21.43 o 
   0   6   4     1865.27     2046.67     47.39 o 
   1   6   4      171.28      193.87     14.25 o 
   2   6   4     2802.16     2884.03     63.52 o 
   3   6   4      694.97      825.88     26.27 o 
   4   6   4      848.00      879.45     28.46 o 
   5   6   4       64.41       80.53     14.78 o 
   6   6   4      777.73      826.30     64.73 o 
   7   6   4      605.84      652.05     41.25 o 
   8   6   4       22.63        5.48     15.29 o 
   9   6   4      105.87       79.52     30.33 o 
  -9   7   4      138.56      116.90     39.50 o 
  -8   7   4      134.97      159.99     37.69 o 
  -7   7   4        0.69      -10.43     13.12 o 
  -6   7   4      232.67      240.44     34.43 o 
  -5   7   4      208.94      219.18     25.80 o 
  -4   7   4      106.82      114.64     17.10 o 
  -3   7   4     1654.16     1608.78     46.25 o 
  -2   7   4       10.47        3.50      7.40 o 
  -1   7   4     2312.83     2227.93     51.89 o 
   0   7   4      164.71      178.15     12.69 o 
   1   7   4     2509.06     2524.02     57.22 o 
   2   7   4      263.89      304.41     17.06 o 
   3   7   4     1406.13     1421.29     38.30 o 
   4   7   4        0.85       -1.18      7.56 o 
   5   7   4      420.78      427.17     31.05 o 
   6   7   4       86.41       89.44     16.94 o 
   7   7   4      215.11      256.45     26.88 o 
   8   7   4       19.73       19.30     20.73 o 
  -8   8   4       67.85       60.56     32.89 o 
  -7   8   4       68.83       63.74     19.71 o 
  -6   8   4       42.25       57.63     17.15 o 
  -5   8   4       56.17       60.98     16.02 o 
  -4   8   4      228.66      271.43     27.82 o 
  -3   8   4       98.76       84.62     15.30 o 
  -2   8   4     1909.32     1894.11     46.64 o 
  -1   8   4      123.72      135.37     15.69 o 
   0   8   4     3429.27     3630.36     85.92 o 
   1   8   4       47.31       44.66      9.19 o 
   2   8   4     3135.18     3211.46     71.52 o 
   3   8   4        5.86        6.13     10.55 o 
   4   8   4      316.40      335.78     23.16 o 
   5   8   4       95.02      107.94     18.95 o 
   6   8   4      453.44      473.39     68.86 o 
   7   8   4       31.00       34.05     15.24 o 
   8   8   4        4.17       20.12     17.33 o 
  -8   9   4       16.66       32.69     21.10 o 
  -7   9   4        2.68        5.27     14.68 o 
  -6   9   4        9.90        6.53     17.76 o 
  -5   9   4      654.93      561.33     42.62 o 
  -4   9   4       27.31       24.73     14.76 o 
  -3   9   4      873.63      932.17     42.83 o 
  -2   9   4       35.60       34.67      9.51 o 
  -1   9   4     2962.79     2821.09     64.70 o 
   0   9   4      774.40      756.73     26.03 o 
   1   9   4     3035.18     2870.22     65.51 o 
   2   9   4        3.78       10.97      8.16 o 
   3   9   4     1524.05     1471.31     46.29 o 
   4   9   4      254.33      329.21     27.89 o 
   5   9   4      846.32      957.63     53.16 o 
   6   9   4       27.00       38.69     14.91 o 
   7   9   4      137.66      129.26     21.95 o 
   8   9   4        0.26        7.26     18.25 o 
  -8  10   4        3.55        6.43     18.82 o 
  -7  10   4       78.35       55.05     19.18 o 
  -6  10   4       71.83       77.83     18.93 o 
  -5  10   4       55.21       76.76     17.73 o 
  -4  10   4      638.76      682.51     42.00 o 
  -3  10   4      238.99      283.67     26.79 o 
  -2  10   4     1055.29      986.28     72.01 o 
  -1  10   4      563.35      556.09     27.57 o 
   0  10   4     3688.36     3454.41     77.13 o 
   1  10   4       13.76        6.34      7.71 o 
   2  10   4     1227.74     1122.87     38.76 o 
   3  10   4       84.19       59.80     13.35 o 
   4  10   4     1215.39     1138.85     56.64 o 
   5  10   4       46.85       52.71     18.13 o 
   6  10   4      305.06      288.32     30.29 o 
   7  10   4       94.41       86.67     40.76 o 
   8  10   4       23.71       41.32     24.75 o 
  -7  11   4       12.07        5.01     16.83 o 
  -6  11   4      377.46      392.45     59.46 o 
  -5  11   4       50.86       57.21     16.59 o 
  -4  11   4      305.47      251.24     26.93 o 
  -3  11   4      183.47      224.36     34.72 o 
  -2  11   4      608.02      635.90     37.33 o 
  -1  11   4      706.02      668.63     30.88 o 
   0  11   4       78.82       77.74     12.93 o 
   1  11   4      159.12      171.88     22.39 o 
   2  11   4       37.56       46.69     11.19 o 
   3  11   4      514.90      513.06     29.72 o 
   4  11   4      312.42      371.29     31.29 o 
   5  11   4      133.93      157.98     22.42 o 
   6  11   4      124.46      152.74     25.25 o 
   7  11   4       58.89       67.07     23.24 o 
  -7  12   4      290.81      253.74     33.72 o 
  -6  12   4       14.49        9.19     16.06 o 
  -5  12   4      398.35      356.89     33.38 o 
  -4  12   4       32.41       39.15     15.90 o 
  -3  12   4     1200.42     1192.21     59.45 o 
  -2  12   4       27.12        7.67     12.25 o 
  -1  12   4      678.79      724.48     40.65 o 
   0  12   4        9.52       12.23     11.13 o 
   1  12   4       23.74       35.62     12.31 o 
   2  12   4      140.63      143.86     17.02 o 
   3  12   4       49.57       43.08     14.31 o 
   4  12   4        0.18       11.30     12.67 o 
   5  12   4      489.99      521.72     58.06 o 
   6  12   4       68.87       80.06     23.03 o 
   7  12   4      131.75      152.48     31.47 o 
  -7  13   4        0.16        9.97     20.55 o 
  -6  13   4      297.00      274.39     32.89 o 
  -5  13   4       16.90       22.46     15.93 o 
  -4  13   4      325.42      295.44     30.10 o 
  -3  13   4        3.22       52.21     15.79 o 
  -2  13   4      402.75      420.31     33.01 o 
  -1  13   4      109.23      127.25     23.59 o 
   0  13   4      141.89      152.19     20.51 o 
   1  13   4       10.11       14.26     11.92 o 
   2  13   4       85.65       95.13     14.87 o 
   3  13   4       19.57       43.38     14.79 o 
   4  13   4      155.83      134.28     21.26 o 
   5  13   4       10.40       14.23     15.23 o 
   6  13   4       80.38       80.51     24.27 o 
  -6  14   4        2.01       -9.89     18.18 o 
  -5  14   4      213.69      214.91     29.72 o 
  -4  14   4       64.96       70.98     18.91 o 
  -3  14   4       32.11       15.04     15.58 o 
  -2  14   4       13.49       31.37     16.58 o 
  -1  14   4      221.30      240.09     32.00 o 
   0  14   4       22.24       22.21     13.35 o 
   1  14   4       40.61       49.60     14.53 o 
   2  14   4      112.49      105.54     18.33 o 
   3  14   4       48.61       62.22     16.32 o 
   4  14   4      135.34      182.32     24.93 o 
   5  14   4       22.02       39.67     17.37 o 
   6  14   4        0.70       42.73     24.07 o 
  -5  15   4        1.04       31.94     19.81 o 
  -4  15   4       58.49       61.96     19.16 o 
  -3  15   4       50.16       59.51     25.34 o 
  -2  15   4      196.59      228.66     33.36 o 
  -1  15   4      172.70      127.68     25.74 o 
   0  15   4       27.07       32.56     14.09 o 
   1  15   4      320.90      351.92     31.68 o 
   2  15   4        2.40       22.81     15.87 o 
   3  15   4      338.83      380.68     39.67 o 
   4  15   4       39.26       41.46     18.56 o 
   5  15   4       17.75       25.87     18.50 o 
  -5  16   4        6.76       -0.42     20.33 o 
  -4  16   4       64.86       78.37     26.31 o 
  -3  16   4       30.34       44.82     21.82 o 
  -2  16   4      202.90      246.81     39.04 o 
  -1  16   4       11.45       26.41     21.30 o 
   0  16   4      425.73      348.09     38.66 o 
   1  16   4       29.19       32.35     16.89 o 
   2  16   4      335.44      333.24     37.79 o 
   3  16   4       30.87       45.04     20.60 o 
   4  16   4      164.43      194.73     33.05 o 
  -3  17   4      121.76      157.04     31.04 o 
  -2  17   4        3.52        6.31     25.71 o 
  -1  17   4      312.36      299.40     38.71 o 
   0  17   4        2.45       37.11     20.51 o 
   1  17   4      354.49      353.11     38.68 o 
   2  17   4        0.16       20.63     17.54 o 
   3  17   4      126.76      135.10     43.35 o 
  -2  18   4       70.48      113.51     27.68 o 
  -1  18   4        0.82       15.78     18.58 o 
   0  18   4      106.50      155.51     29.83 o 
   1  18   4       26.22       41.46     24.67 o 
   2  18   4      236.78      260.53     35.59 o 
  -9   0   5        2.33       15.55     29.16 o 
  -7   0   5      170.57      171.12     45.16 o 
  -5   0   5      718.85      690.55     48.03 o 
  -3   0   5     3000.57     2835.20     87.70 o 
  -1   0   5    10486.17    10634.42    282.92 o 
   1   0   5      937.69     1004.94     62.58 o 
   3   0   5     6280.26     6206.72    218.08 o 
   5   0   5       84.65       73.85     14.20 o 
   7   0   5       52.73       24.85     20.85 o 
   9   0   5       13.51        7.10     28.42 o 
  -9   1   5       45.41       74.62     45.67 o 
  -8   1   5      104.09      101.94     17.68 o 
  -7   1   5      139.93      127.60     18.36 o 
  -6   1   5      142.41      187.46     33.05 o 
  -5   1   5       18.53       16.65      8.21 o 
  -4   1   5     2085.20     2047.55     49.05 o 
  -3   1   5       85.67       81.21      9.24 o 
  -2   1   5    13345.69    13360.99    250.83 o 
  -1   1   5     2908.43     2974.95     62.36 o 
   0   1   5     3276.86     3716.67     83.54 o 
   1   1   5      146.87      171.46     19.14 o 
   2   1   5     4003.31     4001.14     80.96 o 
   3   1   5     1030.26     1010.85     29.39 o 
   4   1   5      221.46      254.50     15.37 o 
   5   1   5      972.66      913.99     31.84 o 
   6   1   5        0.22       18.22      8.68 o 
   7   1   5      156.25      160.31     22.30 o 
   8   1   5      114.52       97.76     24.18 o 
   9   1   5       85.22       99.88     41.47 o 
  -9   2   5        6.94       -2.91     18.70 o 
  -8   2   5      322.57      334.92     34.93 o 
  -7   2   5      165.00      206.54     32.53 o 
  -6   2   5      148.13      149.69     18.60 o 
  -5   2   5      606.68      694.68     29.93 o 
  -4   2   5       20.95       27.40      7.66 o 
  -3   2   5     3564.11     3627.29     76.93 o 
  -2   2   5      684.56      635.03     20.47 o 
  -1   2   5     3399.65     3262.92     67.98 o 
   0   2   5      882.62      860.58     24.08 o 
   1   2   5      904.60     1036.26     32.17 o 
   2   2   5        8.69        6.87      5.40 o 
   3   2   5      571.86      579.32     23.79 o 
   4   2   5      795.79      817.16     33.54 o 
   5   2   5       19.16       26.59      8.00 o 
   6   2   5      464.96      469.13     24.34 o 
   7   2   5       23.24        2.79     11.72 o 
   8   2   5      230.89      241.37     53.10 o 
   9   2   5       34.62       25.88     30.82 o 
  -9   3   5       91.80      106.49     22.86 o 
  -8   3   5       49.26       87.66     31.37 o 
  -7   3   5      248.20      206.16     26.44 o 
  -6   3   5       12.20       10.71      9.73 o 
  -5   3   5      651.26      660.72     29.84 o 
  -4   3   5      820.78      768.46     33.60 o 
  -3   3   5        0.91        6.48      5.85 o 
  -2   3   5       42.49       41.70      7.16 o 
  -1   3   5       35.17       33.14      6.25 o 
   0   3   5      583.72      665.77     19.86 o 
   1   3   5      584.11      622.44     21.26 o 
   2   3   5      257.00      291.46     14.06 o 
   3   3   5     2265.65     2192.14     62.26 o 
   4   3   5       36.62       50.92      8.47 o 
   5   3   5      500.66      539.21     24.46 o 
   6   3   5        1.22        4.18      8.33 o 
   7   3   5      607.86      656.46     49.53 o 
   8   3   5       14.68       -6.74     26.53 o 
   9   3   5       65.53      103.66     35.98 o 
  -9   4   5       48.48       47.76     24.14 o 
  -8   4   5      238.31      205.03     29.38 o 
  -7   4   5       65.04       88.30     20.08 o 
  -6   4   5      469.11      454.41     32.49 o 
  -5   4   5        9.31       11.63      9.05 o 
  -4   4   5       51.83       55.12     10.88 o 
  -3   4   5     1545.84     1590.06     40.26 o 
  -2   4   5      283.94      278.46     18.18 o 
  -1   4   5      412.62      390.96     17.22 o 
   0   4   5     1617.58     1711.47     40.55 o 
   1   4   5      435.79      393.53     18.09 o 
   2   4   5     3455.57     3538.54     74.77 o 
   3   4   5      128.60      161.06     16.87 o 
   4   4   5     2819.04     2584.37     60.08 o 
   5   4   5       51.91       63.07     10.44 o 
   6   4   5     1109.84     1152.80     53.20 o 
   7   4   5        0.43       -3.59     15.79 o 
   8   4   5      324.10      283.82     39.91 o 
   9   4   5       10.43       -0.09     31.92 o 
  -9   5   5      162.16      220.33     34.06 o 
  -8   5   5        2.54       -7.61     14.62 o 
  -7   5   5       80.11       48.88     34.51 o 
  -6   5   5       38.91       31.94     13.48 o 
  -5   5   5      637.08      508.72     37.89 o 
  -4   5   5       43.69       63.80     11.17 o 
  -3   5   5      158.64      176.41     12.92 o 
  -2   5   5      201.89      199.68     13.61 o 
  -1   5   5       47.57       41.45      7.40 o 
   0   5   5       35.07       58.38      7.70 o 
   1   5   5     3674.09     3749.73     78.92 o 
   2   5   5       49.82       47.79      8.62 o 
   3   5   5     2215.23     2241.96     53.00 o 
   4   5   5       19.76       15.59      9.75 o 
   5   5   5     2481.80     2419.90     59.33 o 
   6   5   5       43.03       30.91     23.60 o 
   7   5   5      701.96      689.87     48.60 o 
   8   5   5       41.17       87.95     59.60 o 
   9   5   5       69.58       91.57     38.47 o 
  -9   6   5       12.78       24.03     19.83 o 
  -8   6   5      245.47      338.70     38.77 o 
  -7   6   5      396.84      424.46     40.55 o 
  -6   6   5      179.06      222.01     32.51 o 
  -5   6   5      934.88      909.26     44.50 o 
  -4   6   5      142.81      128.34     17.59 o 
  -3   6   5     1060.96     1034.38     45.14 o 
  -2   6   5      125.95      138.03     12.05 o 
  -1   6   5      142.08      141.24     12.08 o 
   0   6   5     1192.45     1230.01     33.16 o 
   1   6   5      337.91      375.03     18.27 o 
   2   6   5      154.19      165.35     14.54 o 
   3   6   5       19.83       24.36      7.91 o 
   4   6   5     1068.78     1070.25     35.78 o 
   5   6   5       71.87       69.29     14.61 o 
   6   6   5      826.29      804.89     50.47 o 
   7   6   5        0.54      -11.48     13.19 o 
   8   6   5       96.16       77.74     60.39 o 
  -8   7   5        9.31       12.06     19.64 o 
  -7   7   5       77.69       89.55     20.04 o 
  -6   7   5      185.93      159.35     22.02 o 
  -5   7   5       20.34       16.00     11.87 o 
  -4   7   5      850.99      824.24     42.07 o 
  -3   7   5      184.20      204.06     17.58 o 
  -2   7   5      384.74      408.47     23.62 o 
  -1   7   5       27.42       31.22      8.14 o 
   0   7   5     4109.35     3949.04     84.27 o 
   1   7   5      244.42      246.31     16.88 o 
   2   7   5      832.06      686.12     24.71 o 
   3   7   5      310.96      312.86     18.88 o 
   4   7   5      333.31      341.81     22.68 o 
   5   7   5       86.12       86.22     18.93 o 
   6   7   5       27.92       42.48     15.85 o 
   7   7   5      246.62      218.78     28.59 o 
   8   7   5       39.08       60.56     19.45 o 
  -8   8   5        3.94       21.85     19.23 o 
  -7   8   5        6.39       17.74     15.01 o 
  -6   8   5        0.03        0.45     12.25 o 
  -5   8   5      500.67      454.32     34.47 o 
  -4   8   5       95.40      104.34     17.97 o 
  -3   8   5      797.64      748.34     52.95 o 
  -2   8   5        1.14       10.89      7.61 o 
  -1   8   5     2428.75     2414.77     57.27 o 
   0   8   5      129.00      152.05     13.18 o 
   1   8   5     1641.22     1506.18     40.06 o 
   2   8   5        4.61        8.54      6.88 o 
   3   8   5      376.96      377.09     23.48 o 
   4   8   5       21.78       27.90     11.41 o 
   5   8   5       34.81       31.99     24.27 o 
   6   8   5       26.38       14.28     15.77 o 
   7   8   5       43.14       83.47     20.82 o 
   8   8   5       46.61       50.63     20.20 o 
  -8   9   5       15.74       -8.63     18.37 o 
  -7   9   5       60.86       82.39     27.93 o 
  -6   9   5      365.07      381.62     34.22 o 
  -5   9   5       38.98       30.90     20.34 o 
  -4   9   5      926.72      883.60     46.74 o 
  -3   9   5       96.76      132.57     18.96 o 
  -2   9   5      952.32      882.75     33.77 o 
  -1   9   5      362.55      399.67     26.34 o 
   0   9   5     2809.75     2602.73     67.28 o 
   1   9   5       25.47       28.18     11.33 o 
   2   9   5      996.30      862.08     35.92 o 
   3   9   5       53.35       44.08     10.94 o 
   4   9   5       19.59       16.89     12.47 o 
   5   9   5        0.50       13.57     14.56 o 
   6   9   5       10.50        8.24     15.45 o 
   7   9   5        5.24       13.19     17.86 o 
   8   9   5      137.11      153.75     29.89 o 
  -8  10   5       52.41       44.75     22.10 o 
  -7  10   5      121.91      136.39     24.17 o 
  -6  10   5      210.17      185.66     25.72 o 
  -5  10   5      510.30      538.80     42.10 o 
  -4  10   5       52.93       66.46     16.95 o 
  -3  10   5      349.71      297.25     27.49 o 
  -2  10   5       54.78       57.74     15.46 o 
  -1  10   5      577.41      586.77     29.30 o 
   0  10   5       79.43       89.86     11.23 o 
   1  10   5      213.59      221.70     18.17 o 
   2  10   5      137.15      166.40     22.90 o 
   3  10   5      153.98      168.94     17.62 o 
   4  10   5        6.54       26.83     12.56 o 
   5  10   5        0.87        9.84     14.87 o 
   6  10   5       75.09       55.09     37.61 o 
   7  10   5       10.88        1.98     18.67 o 
  -7  11   5      109.94       90.81     23.40 o 
  -6  11   5       93.90       64.47     20.57 o 
  -5  11   5       90.57       80.91     18.79 o 
  -4  11   5      171.66      182.37     24.02 o 
  -3  11   5       61.11       51.72     15.12 o 
  -2  11   5      158.16      172.03     21.24 o 
  -1  11   5       77.67      117.62     14.93 o 
   0  11   5        2.07        6.31      8.85 o 
   1  11   5      376.37      328.33     22.34 o 
   2  11   5       92.70       75.26     13.28 o 
   3  11   5     1186.49     1202.52     43.22 o 
   4  11   5        7.12       34.32     13.85 o 
   5  11   5      326.85      261.97     39.64 o 
   6  11   5       19.92       40.42     20.22 o 
   7  11   5      104.80       84.02     45.50 o 
  -7  12   5       31.19       38.58     22.70 o 
  -6  12   5      231.01      210.35     28.15 o 
  -5  12   5       70.38       80.79     20.04 o 
  -4  12   5      235.50      275.77     29.25 o 
  -3  12   5        0.43       10.88     13.18 o 
  -2  12   5      152.21      123.27     19.78 o 
  -1  12   5      137.89      122.34     15.82 o 
   0  12   5      358.37      357.49     39.81 o 
   1  12   5       27.12       20.05      8.96 o 
   2  12   5      271.32      301.55     23.62 o 
   3  12   5       15.46       18.89     12.60 o 
   4  12   5      758.09      790.08     54.23 o 
   5  12   5       12.11       47.72     19.75 o 
   6  12   5      187.50      231.26     33.59 o 
   7  12   5        0.32       13.31     21.46 o 
  -6  13   5        9.06       52.48     20.43 o 
  -5  13   5      187.03      177.90     26.27 o 
  -4  13   5        3.27       15.69     14.45 o 
  -3  13   5      275.23      257.78     27.94 o 
  -2  13   5      125.65      191.43     31.18 o 
  -1  13   5        2.04       17.22     15.14 o 
   0  13   5       47.09       54.23     13.54 o 
   1  13   5       69.73       41.14     15.26 o 
   2  13   5       25.95       15.12     11.42 o 
   3  13   5      291.21      309.92     28.81 o 
   4  13   5        1.76       30.87     17.83 o 
   5  13   5      225.32      225.12     32.42 o 
   6  13   5        0.32      -28.44     18.96 o 
  -6  14   5       74.09       78.97     23.76 o 
  -5  14   5       69.06       66.53     20.01 o 
  -4  14   5       17.53       16.99     16.09 o 
  -3  14   5      186.03      178.35     24.99 o 
  -2  14   5        0.28       22.95     16.62 o 
  -1  14   5      197.03      192.58     29.32 o 
   0  14   5       55.38       50.28     14.10 o 
   1  14   5       73.81       69.54     18.55 o 
   2  14   5      411.66      400.67     33.00 o 
   3  14   5      119.34      138.50     21.55 o 
   4  14   5      155.98      180.65     28.05 o 
   5  14   5       27.94       49.74     21.36 o 
  -5  15   5       99.02      108.38     24.66 o 
  -4  15   5       84.62       74.32     20.47 o 
  -3  15   5       37.97       63.83     26.63 o 
  -2  15   5      380.76      372.51     40.59 o 
  -1  15   5        1.52       40.59     18.19 o 
   0  15   5      396.52      405.47     38.97 o 
   1  15   5      165.95      174.35     22.74 o 
   2  15   5      200.98      240.17     31.28 o 
   3  15   5      118.05       98.71     27.50 o 
   4  15   5       61.86       37.06     21.91 o 
   5  15   5       54.37       51.51     20.54 o 
  -4  16   5       19.23        2.18     21.31 o 
  -3  16   5      317.03      293.85     40.53 o 
  -2  16   5        0.92       45.83     21.73 o 
  -1  16   5      383.37      405.74     43.08 o 
   0  16   5        0.44       13.00     15.80 o 
   1  16   5      336.72      300.54     30.54 o 
   2  16   5        5.38       12.90     16.27 o 
   3  16   5       48.68       39.25     23.38 o 
   4  16   5       20.36       27.08     23.52 o 
  -3  17   5        8.29       25.19     22.02 o 
  -2  17   5      298.73      265.78     38.52 o 
  -1  17   5        1.57       33.45     30.14 o 
   0  17   5      300.34      305.48     38.16 o 
   1  17   5        0.92       -7.36     13.37 o 
   2  17   5       86.18       95.11     28.85 o 
   3  17   5        5.96        1.09     19.51 o 
  -1  18   5      101.60       83.77     24.65 o 
   0  18   5        0.24       -4.12     27.57 o 
   1  18   5      122.29      114.82     85.00 o 
  -8   0   6      385.14      427.29     47.20 o 
  -6   0   6       52.38       83.39     21.58 o 
  -4   0   6     2950.47     2651.47     86.52 o 
  -2   0   6      644.87      709.08     49.94 o 
   0   0   6     1256.13     1365.20    111.29 o 
   2   0   6       49.88       49.17     14.21 o 
   4   0   6      188.14      167.09     25.56 o 
   6   0   6      271.20      303.78     37.71 o 
  -9   1   6      117.99      112.72     28.70 o 
  -8   1   6       28.97       57.15     15.81 o 
  -7   1   6      915.83      890.47     53.25 o 
  -6   1   6       72.24       60.75     13.39 o 
  -5   1   6     1572.07     1411.73     43.73 o 
  -4   1   6       34.37       28.68      9.21 o 
  -3   1   6     2781.02     2658.09     66.45 o 
  -2   1   6     7097.39     7134.31    156.48 o 
  -1   1   6     1016.11     1078.75     28.33 o 
   0   1   6      898.02      833.10     52.09 o 
   1   1   6       38.43       50.82      9.93 o 
   2   1   6     1199.52     1193.82     34.39 o 
   3   1   6       94.98      108.81     11.17 o 
   4   1   6      952.15      898.30     31.67 o 
   5   1   6      414.45      422.29     35.22 o 
   6   1   6        0.39       -3.84     10.57 o 
   7   1   6      383.53      464.36     39.61 o 
   8   1   6       10.99       28.55     21.18 o 
   9   1   6      202.93      226.37     52.13 o 
  -9   2   6       55.55       53.18     19.46 o 
  -8   2   6      245.31      288.79     34.00 o 
  -7   2   6        2.43       20.82     11.92 o 
  -6   2   6      946.29      866.50     40.19 o 
  -5   2   6        5.92        1.41      8.03 o 
  -4   2   6     2081.91     1938.69     48.29 o 
  -3   2   6       65.62       80.24     10.00 o 
  -2   2   6     4545.43     4508.69     93.30 o 
  -1   2   6      921.55      928.76     26.23 o 
   0   2   6     1023.30     1100.44     28.24 o 
   1   2   6     1515.57     1475.21     65.64 o 
   2   2   6       27.75       51.49      6.52 o 
   3   2   6     1320.97     1252.67     37.97 o 
   4   2   6       18.11       24.11      8.37 o 
   5   2   6       38.10       46.31     13.64 o 
   6   2   6      109.84      111.49     16.90 o 
   7   2   6      164.50      239.77     28.54 o 
   8   2   6      137.27      173.32     47.89 o 
   9   2   6        0.88      -31.74     27.50 o 
  -9   3   6       27.35       12.88     18.04 o 
  -8   3   6      190.65      207.12     68.62 o 
  -7   3   6      171.18      199.89     27.68 o 
  -6   3   6        8.73       20.66     11.02 o 
  -5   3   6      395.21      436.19     25.77 o 
  -4   3   6      171.65      173.23     17.70 o 
  -3   3   6     1001.21      990.46     29.70 o 
  -2   3   6       44.70       83.41      9.95 o 
  -1   3   6      494.57      630.47     21.40 o 
   0   3   6     1854.04     1927.29     44.62 o 
   1   3   6      170.04      174.56     10.02 o 
   2   3   6      172.53      186.97     14.90 o 
   3   3   6       63.83       86.58     10.68 o 
   4   3   6     1716.91     1568.04     51.46 o 
   5   3   6       92.10       94.06     21.07 o 
   6   3   6      693.47      587.00     35.84 o 
   7   3   6       18.21       43.93     19.08 o 
   8   3   6       20.73       59.10     32.20 o 
   9   3   6        9.89        5.44     27.59 o 
  -9   4   6       23.40        0.81     16.56 o 
  -8   4   6       40.59       55.44     19.73 o 
  -7   4   6        9.78       -9.24     13.05 o 
  -6   4   6        3.60        3.90     11.34 o 
  -5   4   6        1.44        0.32      8.09 o 
  -4   4   6      417.17      415.65     24.14 o 
  -3   4   6      219.71      229.51     18.16 o 
  -2   4   6      198.74      223.23     14.76 o 
  -1   4   6     1081.49     1053.15     29.83 o 
   0   4   6       16.25       13.36      5.78 o 
   1   4   6     6897.67     7113.01    139.49 o 
   2   4   6        0.18        2.41      5.62 o 
   3   4   6     2415.91     2326.85     61.34 o 
   4   4   6       17.38       18.74      8.37 o 
   5   4   6     2394.35     2317.68     64.19 o 
   6   4   6       31.47       29.06     35.13 o 
   7   4   6      169.44      169.54     30.26 o 
   8   4   6        0.32       23.07     64.77 o 
  -9   5   6       45.95       34.69     20.35 o 
  -8   5   6        4.09        2.55     16.21 o 
  -7   5   6      121.14      141.33     24.90 o 
  -6   5   6        1.47       -2.82     11.33 o 
  -5   5   6       45.66       34.99     12.86 o 
  -4   5   6      276.43      240.26     23.77 o 
  -3   5   6       52.17       59.25      9.83 o 
  -2   5   6      637.42      719.41     32.46 o 
  -1   5   6        2.95        6.27      6.35 o 
   0   5   6     2765.69     2720.48     61.21 o 
   1   5   6       31.01       23.31      6.70 o 
   2   5   6     2219.32     2138.28     58.96 o 
   3   5   6        3.86       10.02      7.32 o 
   4   5   6     1320.65     1394.91     43.86 o 
   5   5   6        7.01       15.61      9.01 o 
   6   5   6      224.17      194.49     33.14 o 
   7   5   6        3.99      -28.14     21.54 o 
   8   5   6       36.77       77.62     28.19 o 
  -8   6   6       36.07       21.52     18.07 o 
  -7   6   6        0.24       28.78     16.74 o 
  -6   6   6      133.64      176.37     22.21 o 
  -5   6   6       37.26       38.22     13.35 o 
  -4   6   6      321.73      342.07     23.62 o 
  -3   6   6      899.80      877.01     34.12 o 
  -2   6   6      154.27      204.80     15.03 o 
  -1   6   6     1769.55     1771.02     45.00 o 
   0   6   6      215.56      231.17     15.26 o 
   1   6   6      616.11      612.96     23.51 o 
   2   6   6       72.84       74.10      9.79 o 
   3   6   6     1602.31     1553.96     54.25 o 
   4   6   6      579.39      610.39     40.45 o 
   5   6   6      224.17      218.08     29.09 o 
   6   6   6      238.65      217.06     34.79 o 
   7   6   6       39.53       57.46     23.05 o 
   8   6   6      108.34      112.28     54.78 o 
  -8   7   6       38.62       80.24     22.38 o 
  -7   7   6       18.13       16.58     20.99 o 
  -6   7   6       54.11       64.76     16.61 o 
  -5   7   6      822.13      751.45     52.73 o 
  -4   7   6       10.69        5.71     11.61 o 
  -3   7   6       89.57      108.90     14.31 o 
  -2   7   6      204.22      246.44     16.98 o 
  -1   7   6      169.86      185.25     14.78 o 
   0   7   6     1341.53     1304.14     36.34 o 
   1   7   6      111.93      138.16     12.88 o 
   2   7   6      233.34      242.09     21.02 o 
   3   7   6       99.06       89.89     16.81 o 
   4   7   6       95.85      130.73     17.07 o 
   5   7   6      237.21      244.26     28.49 o 
   6   7   6       32.84       -5.07     27.22 o 
   7   7   6      250.59      229.53     37.48 o 
   8   7   6       15.35       59.28     25.32 o 
  -8   8   6       71.55       59.27     23.44 o 
  -7   8   6        3.14       -5.43     14.08 o 
  -6   8   6      340.74      316.61     31.51 o 
  -5   8   6       32.26       10.89     12.61 o 
  -4   8   6      550.94      562.70     41.72 o 
  -3   8   6        0.19        6.63     11.59 o 
  -2   8   6      417.13      469.70     23.38 o 
  -1   8   6       42.33       67.56     10.56 o 
   0   8   6     1453.48     1354.69     49.35 o 
   1   8   6       31.56       36.17      8.45 o 
   2   8   6        1.19        3.38      7.28 o 
   3   8   6       55.67       71.35     13.50 o 
   4   8   6      149.07      175.43     28.37 o 
   5   8   6       17.65       15.68     17.95 o 
   6   8   6      478.31      478.23    113.00 o 
   7   8   6       16.34       31.50     25.60 o 
   8   8   6      217.09      101.70     31.41 o 
  -8   9   6       13.54      -12.18     18.03 o 
  -7   9   6      388.27      379.33     36.45 o 
  -6   9   6       14.89       60.02     24.89 o 
  -5   9   6      261.97      292.28     29.37 o 
  -4   9   6       29.21       49.68     16.08 o 
  -3   9   6      530.12      625.55     38.71 o 
  -2   9   6       58.03       63.75     14.62 o 
  -1   9   6     1233.30     1145.10     43.72 o 
   0   9   6        3.48        7.09      7.54 o 
   1   9   6        4.01       11.09      7.31 o 
   2   9   6      147.16      123.70     17.00 o 
   3   9   6      101.73       75.57     14.12 o 
   4   9   6       77.54      121.58     20.52 o 
   5   9   6      456.87      478.65     71.30 o 
   6   9   6       17.43       33.67     17.20 o 
   7   9   6      242.89      258.78     43.77 o 
  -7  10   6       71.48      112.27     24.40 o 
  -6  10   6      187.70      237.20     29.06 o 
  -5  10   6       12.92       -1.63     23.49 o 
  -4  10   6      294.58      311.07     35.73 o 
  -3  10   6       77.83      104.23     18.49 o 
  -2  10   6      168.20      161.68     20.33 o 
  -1  10   6      121.40      156.33     19.27 o 
   0  10   6       25.72       27.45      9.95 o 
   1  10   6      366.24      397.04     36.75 o 
   2  10   6       23.99       42.47     16.12 o 
   3  10   6       19.96       50.32     13.21 o 
   4  10   6      271.76      275.49     31.51 o 
   5  10   6      206.13      296.64     34.65 o 
   6  10   6       51.25        2.81     17.54 o 
   7  10   6        9.24       55.60     31.13 o 
  -7  11   6       73.28       80.58     23.79 o 
  -6  11   6       10.13      -12.69     20.27 o 
  -5  11   6       72.25       71.61     20.00 o 
  -4  11   6      109.25      169.03     23.72 o 
  -3  11   6      149.15      156.66     21.92 o 
  -2  11   6      381.67      456.86     34.05 o 
  -1  11   6        0.49        9.96      9.35 o 
   0  11   6     1200.85     1128.07     42.58 o 
   1  11   6       12.16       30.10      9.96 o 
   2  11   6      928.40      861.59     57.75 o 
   3  11   6       37.15       29.07     12.64 o 
   4  11   6      635.23      588.16     45.76 o 
   5  11   6      128.83      147.27     35.06 o 
   6  11   6      119.29      115.63     26.86 o 
   7  11   6        3.96       -5.94     33.49 o 
  -6  12   6        5.84       13.04     19.74 o 
  -5  12   6        4.43       15.03     17.49 o 
  -4  12   6       78.87       92.09     26.09 o 
  -3  12   6      194.54      226.93     26.72 o 
  -2  12   6        2.54       20.62     14.18 o 
  -1  12   6      337.18      325.89     28.35 o 
   0  12   6       64.37       82.70     15.08 o 
   1  12   6      651.74      538.65     30.07 o 
   2  12   6       74.19       67.32     13.85 o 
   3  12   6     1131.56     1053.62     59.63 o 
   4  12   6       92.51       58.48     19.29 o 
   5  12   6      259.35      269.70     46.19 o 
   6  12   6       12.24        7.82     20.98 o 
  -6  13   6        1.10        0.85     18.88 o 
  -5  13   6        6.30        1.37     26.20 o 
  -4  13   6        0.41       10.03     18.47 o 
  -3  13   6      229.49      210.12     33.39 o 
  -2  13   6      371.99      394.37     32.95 o 
  -1  13   6        7.54        4.36     14.18 o 
   0  13   6      145.84      150.00     19.99 o 
   1  13   6       44.72       26.88     14.58 o 
   2  13   6      447.53      531.00     42.04 o 
   3  13   6        3.59        2.52     17.06 o 
   4  13   6      333.34      287.74     34.78 o 
   5  13   6        1.43        1.52     17.85 o 
   6  13   6       55.46       53.45     26.60 o 
  -5  14   6       29.39       32.45     19.48 o 
  -4  14   6      223.90      218.82     28.75 o 
  -3  14   6      158.27      190.73     26.02 o 
  -2  14   6      110.88      161.94     45.57 o 
  -1  14   6      437.93      421.09    107.72 o 
   0  14   6       29.97       30.45     13.54 o 
   1  14   6      645.16      601.73     46.59 o 
   2  14   6        8.93       16.90     14.28 o 
   3  14   6      326.64      301.73     42.88 o 
   4  14   6        2.71        6.03     22.65 o 
   5  14   6       81.87       46.25     31.21 o 
  -5  15   6      112.13       51.53     22.45 o 
  -4  15   6      184.92      222.71     29.32 o 
  -3  15   6      109.66       64.17     23.08 o 
  -2  15   6      143.81      189.34     30.85 o 
  -1  15   6       92.99       57.60     39.66 o 
   0  15   6      339.60      362.40     50.42 o 
   1  15   6        2.50       36.61     16.34 o 
   2  15   6      157.48      208.12     36.30 o 
   3  15   6        1.09        8.95     18.25 o 
   4  15   6       65.68       69.10     27.52 o 
  -4  16   6       78.16       94.79     26.42 o 
  -3  16   6       64.89      107.68     27.05 o 
  -2  16   6      253.44      216.49     34.36 o 
  -1  16   6       13.99       62.84     21.31 o 
   0  16   6       50.95       77.46     28.20 o 
   1  16   6       41.36       53.77     19.30 o 
   2  16   6        0.04        7.83     18.06 o 
   3  16   6        2.22       27.64     22.77 o 
  -2  17   6        0.07        5.42     20.65 o 
  -1  17   6       48.47       53.85     28.43 o 
   0  17   6        0.00       27.00     23.90 o 
   1  17   6       48.87       41.43     50.58 o 
   2  17   6        0.03      -14.92     20.41 o 
  -9   0   7      194.87      245.15     60.11 o 
  -7   0   7      283.79      244.87     35.04 o 
  -5   0   7      140.18       93.31     21.64 o 
  -3   0   7       15.13       12.69     19.16 o 
  -1   0   7       40.23       55.25     10.87 o 
   1   0   7     1684.04     1578.01     74.24 o 
   3   0   7       62.93       65.99     18.27 o 
   5   0   7      545.05      607.92     53.20 o 
   7   0   7      872.61      988.14    106.57 o 
  -9   1   7        4.75       25.49     23.54 o 
  -8   1   7      252.97      223.23     24.87 o 
  -7   1   7        3.79       29.50     12.54 o 
  -6   1   7      152.22      151.77     19.01 o 
  -5   1   7       20.56       13.27     12.39 o 
  -4   1   7       57.57       48.60     10.06 o 
  -3   1   7      180.61      217.69     15.03 o 
  -2   1   7        1.79        6.00      6.16 o 
  -1   1   7     1023.23     1037.83     28.97 o 
   0   1   7       71.77       94.50     13.84 o 
   1   1   7      377.22      440.23     27.58 o 
   2   1   7      857.92      821.72     34.82 o 
   3   1   7      198.92      241.11     26.37 o 
   4   1   7     1231.22     1206.81     47.00 o 
   5   1   7      152.55      174.51     20.18 o 
   6   1   7     1109.84     1184.03     50.83 o 
   7   1   7        2.43        9.51     23.35 o 
   8   1   7      306.19      386.62     54.18 o 
  -9   2   7       87.34       78.96     21.32 o 
  -8   2   7       13.56       11.78     15.47 o 
  -7   2   7      459.03      509.23     35.20 o 
  -6   2   7       83.17       94.73     15.80 o 
  -5   2   7       49.89       62.92     19.60 o 
  -4   2   7      281.75      286.69     20.52 o 
  -3   2   7      413.31      431.25     23.18 o 
  -2   2   7     3209.28     3229.91     71.76 o 
  -1   2   7      287.79      324.03     19.45 o 
   0   2   7      305.86      316.48     17.12 o 
   1   2   7     1591.41     1556.56     89.34 o 
   2   2   7     1150.46     1099.40     45.18 o 
   3   2   7      610.60      568.44     51.26 o 
   4   2   7        1.00        1.56      8.72 o 
   5   2   7      849.19      922.92     54.56 o 
   6   2   7        5.46       10.92     14.55 o 
   7   2   7      306.56      290.97     59.16 o 
   8   2   7        6.06       59.23     44.79 o 
  -8   3   7      104.68      136.31     25.03 o 
  -7   3   7      105.19       76.70     28.09 o 
  -6   3   7       37.50       46.47     13.01 o 
  -5   3   7      185.67      182.24     25.63 o 
  -4   3   7      219.93      217.63     18.61 o 
  -3   3   7      622.93      661.56     25.28 o 
  -2   3   7       29.33       32.01      8.42 o 
  -1   3   7     1317.09     1215.37     33.61 o 
   0   3   7      653.99      667.64     32.93 o 
   1   3   7     2793.42     2788.68     77.19 o 
   2   3   7      789.96      788.43     66.55 o 
   3   3   7      649.22      614.29     34.39 o 
   4   3   7      215.15      212.17     24.42 o 
   5   3   7      249.11      271.09     25.48 o 
   6   3   7       95.46      130.46     19.38 o 
   7   3   7        3.12       -7.29     20.94 o 
   8   3   7       90.57       83.27     36.26 o 
  -8   4   7       57.59       86.29     26.93 o 
  -7   4   7        1.98        1.66     14.20 o 
  -6   4   7      288.78      304.57     31.16 o 
  -5   4   7       46.62       38.07     10.88 o 
  -4   4   7     1290.54     1260.11     50.92 o 
  -3   4   7      539.07      593.15     24.57 o 
  -2   4   7      823.80      839.70     28.43 o 
  -1   4   7      134.48      145.40     12.25 o 
   0   4   7     3022.72     2957.47     74.23 o 
   1   4   7      358.80      389.95     25.85 o 
   2   4   7      196.01      228.91     21.20 o 
   3   4   7       74.41       74.94     13.85 o 
   4   4   7      780.45      766.61     39.00 o 
   5   4   7      413.10      516.25     58.91 o 
   6   4   7        5.50        9.86     19.88 o 
   7   4   7       12.44       15.12     29.06 o 
   8   4   7       35.45       27.77     31.69 o 
  -8   5   7       41.04       23.78     25.13 o 
  -7   5   7       41.60       65.82     20.83 o 
  -6   5   7       80.31       76.30     16.81 o 
  -5   5   7      326.23      276.77     32.90 o 
  -4   5   7      338.10      382.96     29.41 o 
  -3   5   7     2149.08     2123.31     59.70 o 
  -2   5   7      103.52      106.51     13.80 o 
  -1   5   7     1096.92     1115.82     32.74 o 
   0   5   7        0.09        9.22      7.94 o 
   1   5   7     1835.98     1797.53     51.04 o 
   2   5   7       48.34       29.54      8.89 o 
   3   5   7      287.40      342.51     28.38 o 
   4   5   7      665.83      707.31     42.70 o 
   5   5   7        1.03        7.38     11.69 o 
   6   5   7        3.13        3.87     15.78 o 
   7   5   7       19.82       28.21     19.58 o 
   8   5   7        1.52       20.30     37.67 o 
  -8   6   7       12.46       40.20     19.37 o 
  -7   6   7       36.32       26.38     17.76 o 
  -6   6   7      159.43      157.31     21.74 o 
  -5   6   7      284.07      272.93     26.31 o 
  -4   6   7      158.37      152.79     16.81 o 
  -3   6   7       22.37       27.51     10.70 o 
  -2   6   7      906.47      932.99     31.06 o 
  -1   6   7        3.84        3.82      7.18 o 
   0   6   7     1511.61     1448.81     44.54 o 
   1   6   7      120.21      114.26     13.48 o 
   2   6   7      315.12      368.57     22.90 o 
   3   6   7      557.29      568.33     34.02 o 
   4   6   7      123.92       97.87     16.08 o 
   5   6   7      530.52      507.31     52.04 o 
   6   6   7       17.63       17.02     17.39 o 
   7   6   7       89.34       97.06     38.84 o 
   8   6   7       10.63       17.85     22.28 o 
  -8   7   7       28.11       27.48     18.99 o 
  -7   7   7        0.42      -17.09     14.89 o 
  -6   7   7      342.77      305.23     30.23 o 
  -5   7   7        1.57        5.61     12.58 o 
  -4   7   7      328.63      331.52     28.14 o 
  -3   7   7      154.33      158.63     17.33 o 
  -2   7   7       74.41       76.06     11.61 o 
  -1   7   7      622.74      615.85     27.14 o 
   0   7   7       64.31       85.36     12.74 o 
   1   7   7      411.67      422.69     29.34 o 
   2   7   7      635.03      636.23     29.89 o 
   3   7   7       87.48       96.90     13.09 o 
   4   7   7      157.52      165.81     23.22 o 
   5   7   7        4.58       -5.61     10.62 o 
   6   7   7      298.54      295.53     70.97 o 
   7   7   7        2.24       -4.63     20.71 o 
   8   7   7       63.43       73.18     36.47 o 
  -8   8   7        6.45        9.91     19.46 o 
  -7   8   7      357.90      316.52     33.25 o 
  -6   8   7       20.13       57.19     16.56 o 
  -5   8   7      521.01      587.67     43.74 o 
  -4   8   7        5.87       -5.05     11.51 o 
  -3   8   7       44.69       78.34     21.77 o 
  -2   8   7       29.67       45.43     11.46 o 
  -1   8   7      161.60      165.82     15.04 o 
   0   8   7       43.89       51.43     12.32 o 
   1   8   7       92.77       71.33     12.01 o 
   2   8   7        4.43        8.91      8.54 o 
   3   8   7       92.90       78.37     14.31 o 
   4   8   7        9.83       25.32     14.91 o 
   5   8   7      498.92      526.03     59.76 o 
   6   8   7        7.58        0.78     28.00 o 
   7   8   7       89.55       49.40     27.61 o 
  -7   9   7       10.73       42.13     17.82 o 
  -6   9   7       96.03      111.11     22.25 o 
  -5   9   7        2.84       11.80     13.66 o 
  -4   9   7      333.36      387.40     32.57 o 
  -3   9   7        4.39        4.61     12.66 o 
  -2   9   7        5.37       -8.67     11.09 o 
  -1   9   7      150.99      150.78     15.03 o 
   0   9   7       89.83       73.80     12.53 o 
   1   9   7       52.36       30.55      9.92 o 
   2   9   7      406.32      349.60     27.73 o 
   3   9   7      129.03      141.83     19.79 o 
   4   9   7      710.34      686.53     57.22 o 
   5   9   7       11.93       58.91     34.88 o 
   6   9   7      232.22      227.98     40.92 o 
   7   9   7        3.00        7.91     27.40 o 
  -7  10   7      115.66      113.43     25.37 o 
  -6  10   7       46.41       67.41     21.32 o 
  -5  10   7       46.17       21.18     29.04 o 
  -4  10   7      217.68      240.38     26.75 o 
  -3  10   7      129.97      141.28     20.88 o 
  -2  10   7      293.13      276.47     25.93 o 
  -1  10   7      287.51      265.32     23.78 o 
   0  10   7      454.13      420.81     26.03 o 
   1  10   7       48.50       33.43     11.48 o 
   2  10   7      250.32      191.26     20.92 o 
   3  10   7     1038.10     1064.51     45.65 o 
   5  10   7      225.39      276.84     42.60 o 
   6  10   7        1.82       44.85     25.02 o 
   7  10   7      110.45       66.17     37.16 o 
  -6  11   7      117.03      134.65     25.27 o 
  -5  11   7      173.47      178.57     29.94 o 
  -4  11   7      151.27      163.16     32.27 o 
  -3  11   7      550.59      529.82     38.59 o 
  -2  11   7        2.05       41.69     14.87 o 
  -1  11   7      640.44      573.77     35.56 o 
   0  11   7        3.65       16.56     13.41 o 
   1  11   7      644.57      559.42     40.32 o 
   2  11   7      130.60      131.42     21.03 o 
   3  11   7      203.81      201.25     21.97 o 
   4  11   7      246.74      300.46     60.11 o 
   5  11   7       55.03       70.13     27.43 o 
   6  11   7       31.28       37.38     29.87 o 
  -6  12   7      110.60      123.68     27.25 o 
  -5  12   7       48.86       36.01     18.36 o 
  -4  12   7      516.07      549.66     41.84 o 
  -3  12   7        6.64        2.71     14.48 o 
  -2  12   7      595.26      620.15     40.55 o 
  -1  12   7       86.45      114.84     21.66 o 
   0  12   7      164.87      190.28     34.05 o 
   1  12   7       96.10       80.00     31.96 o 
   2  12   7      578.51      452.19     32.57 o 
   3  12   7        1.13       17.09     11.66 o 
   4  12   7       58.10       96.37     38.66 o 
   5  12   7       10.98       26.01     25.70 o 
   6  12   7        4.01       16.51     30.99 o 
  -5  13   7      138.77      132.00     24.88 o 
  -4  13   7        9.43       22.39     16.91 o 
  -3  13   7      311.13      311.80     32.04 o 
  -2  13   7       53.27       47.18     19.70 o 
  -1  13   7      411.21      393.69     50.06 o 
   0  13   7        8.43       21.69     16.75 o 
   1  13   7      321.99      291.12     31.62 o 
   2  13   7        1.08       25.56     12.00 o 
   3  13   7      282.19      224.08     27.83 o 
   4  13   7       25.89       64.17     22.00 o 
   5  13   7       45.91       58.23     27.47 o 
  -5  14   7       44.04       30.18     20.57 o 
  -4  14   7      101.13       81.45     21.90 o 
  -3  14   7       22.26       37.75     19.29 o 
  -2  14   7      353.33      421.54     56.72 o 
  -1  14   7        1.98       37.61     21.99 o 
   0  14   7      335.03      350.34     49.25 o 
   1  14   7        6.81       30.34     15.50 o 
   2  14   7      187.55      143.02     24.48 o 
   3  14   7       57.67       55.13     17.62 o 
   4  14   7      106.17       91.09     24.89 o 
  -4  15   7       12.04      -19.54     17.60 o 
  -3  15   7      243.73      255.56     46.57 o 
  -2  15   7       15.07       45.86     29.40 o 
  -1  15   7      100.33       95.65     28.11 o 
   0  15   7       27.96       23.80     20.90 o 
   1  15   7      180.47      167.42     26.77 o 
   2  15   7       88.52      119.72     36.19 o 
   3  15   7       35.61        6.11     20.15 o 
   4  15   7       35.97       38.84     35.43 o 
  -3  16   7        5.29      -13.17     25.65 o 
  -2  16   7       26.27       48.82     29.18 o 
  -1  16   7       12.39       19.37     34.55 o 
   0  16   7       83.85      119.48     34.04 o 
   1  16   7       40.97       59.43     20.12 o 
   2  16   7        0.56        5.37     18.78 o 
   0  17   7        7.64       51.16     24.32 o 
  -8   0   8       97.72      129.59     28.94 o 
  -6   0   8        5.25       19.72     15.77 o 
  -4   0   8        3.24      -10.27      9.66 o 
  -2   0   8     1870.95     2043.44     88.39 o 
   0   0   8      833.20      678.82     53.77 o 
   2   0   8     4201.26     4027.65    168.50 o 
   4   0   8     1601.14     1618.38    204.39 o 
   6   0   8      568.87      443.45     49.57 o 
   8   0   8      275.94      315.59     74.69 o 
  -8   1   8       17.92       15.87     15.88 o 
  -7   1   8       15.44       24.60     14.04 o 
  -6   1   8       24.60       31.66     12.18 o 
  -5   1   8      131.79      135.79     18.81 o 
  -4   1   8       79.08       83.66     11.67 o 
  -3   1   8      245.44      253.08     17.20 o 
  -2   1   8        4.60       24.18      9.29 o 
  -1   1   8      936.58      849.31     38.64 o 
   0   1   8        8.20        9.32      9.49 o 
   1   1   8     2098.44     1847.87    104.81 o 
   2   1   8       30.99       40.14     12.37 o 
   3   1   8     1075.24      946.92     44.35 o 
   4   1   8      615.10      614.64     58.86 o 
   5   1   8      708.29      617.38     39.53 o 
   6   1   8       30.76       30.91     14.14 o 
   7   1   8      213.29      182.80     32.59 o 
   8   1   8       46.92      101.17     38.50 o 
  -8   2   8       29.54       59.92     19.14 o 
  -7   2   8      122.53      110.28     17.82 o 
  -6   2   8       12.02       18.87     11.91 o 
  -5   2   8      209.39      204.28     18.75 o 
  -4   2   8       23.47        4.59     12.09 o 
  -3   2   8     2219.07     2050.65     52.03 o 
  -2   2   8       24.74       33.36     10.25 o 
  -1   2   8      430.96      423.32     34.31 o 
   0   2   8     1090.16      944.38     39.34 o 
   1   2   8      713.62      731.60     98.24 o 
   2   2   8      819.73      791.03     40.02 o 
   3   2   8       19.63        5.32     13.75 o 
   4   2   8      449.27      429.02     31.43 o 
   5   2   8       53.64       32.38     14.74 o 
   6   2   8      217.60      167.37     22.24 o 
   7   2   8      122.36      161.61     28.40 o 
   8   2   8       13.66       61.17     54.34 o 
  -8   3   8       82.88       43.74     29.24 o 
  -7   3   8       37.22       39.29     16.69 o 
  -6   3   8      564.41      559.29     41.62 o 
  -5   3   8      103.07      101.27     14.26 o 
  -4   3   8      393.45      414.40     40.37 o 
  -3   3   8       33.52       54.77     10.55 o 
  -2   3   8      882.99      897.75     34.40 o 
  -1   3   8      193.32      196.15     20.65 o 
   0   3   8     1212.96     1252.08     73.19 o 
   1   3   8      727.90      614.43     36.90 o 
   2   3   8        2.67        1.66      8.76 o 
   3   3   8      365.99      375.63     28.71 o 
   4   3   8       28.89       26.28     12.37 o 
   5   3   8      378.35      389.90     50.99 o 
   6   3   8       99.47      101.06     18.20 o 
   7   3   8       32.08       29.10     33.65 o 
   8   3   8       80.48       38.10     65.65 o 
  -8   4   8       33.80       45.41     19.24 o 
  -7   4   8      159.06      114.60     29.75 o 
  -6   4   8       43.60       56.62     18.34 o 
  -5   4   8      549.59      535.01     37.81 o 
  -4   4   8      113.40      108.62     14.96 o 
  -3   4   8      360.90      405.70     22.65 o 
  -2   4   8        7.56        7.55      9.23 o 
  -1   4   8      523.11      511.17     26.97 o 
   0   4   8       35.01       32.37     12.00 o 
   1   4   8       28.34       46.25     12.08 o 
   2   4   8      118.92      120.33     20.50 o 
   3   4   8      110.20      112.18     16.92 o 
   4   4   8      106.60       92.06     16.14 o 
   5   4   8       34.63       39.77     17.04 o 
   6   4   8       29.35        2.93     13.03 o 
   7   4   8      197.58      214.93     62.07 o 
   8   4   8       10.77       40.70     26.08 o 
  -8   5   8       90.92      131.66     31.87 o 
  -7   5   8       39.45       46.67     19.75 o 
  -6   5   8      576.98      628.18     41.59 o 
  -5   5   8       39.29       44.10     14.16 o 
  -4   5   8     1372.70     1301.54     44.66 o 
  -3   5   8       30.92       29.13     11.07 o 
  -2   5   8      967.40      935.62     36.56 o 
  -1   5   8        9.15       17.58      9.34 o 
   0   5   8      141.48      131.29     17.09 o 
   1   5   8       25.81       58.14     15.22 o 
   2   5   8        7.48        9.58     10.14 o 
   3   5   8       72.12       81.61     15.62 o 
   4   5   8       36.43       41.83     13.79 o 
   5   5   8       33.12       54.71     14.74 o 
   6   5   8      191.69      214.82     85.39 o 
   7   5   8        0.50      -17.95     30.33 o 
   8   5   8       80.53      105.92     66.98 o 
  -8   6   8       10.99       18.72     19.29 o 
  -7   6   8      107.15      125.89     24.92 o 
  -6   6   8       59.66       62.02     17.43 o 
  -5   6   8      384.63      409.89     32.81 o 
  -4   6   8        3.65       14.00     10.76 o 
  -3   6   8      585.57      583.77     66.20 o 
  -2   6   8       39.35       28.13     12.88 o 
  -1   6   8      552.46      589.59     30.48 o 
   0   6   8      143.60      198.01     20.77 o 
   1   6   8      652.78      718.73     59.80 o 
   2   6   8      319.95      379.62     29.55 o 
   3   6   8       18.83       18.58     11.04 o 
   4   6   8      399.43      409.73     31.31 o 
   5   6   8      192.24      188.58     26.53 o 
   6   6   8       86.55      142.57     31.77 o 
   7   6   8       18.21       17.80     29.57 o 
  -7   7   8       76.93       54.34     33.90 o 
  -6   7   8       68.71      113.32     19.39 o 
  -5   7   8       68.31       95.34     18.82 o 
  -4   7   8       39.61       31.00     14.08 o 
  -3   7   8      221.72      221.92     23.90 o 
  -2   7   8      313.88      374.00     25.65 o 
  -1   7   8      522.56      596.42     35.99 o 
   0   7   8      183.51      232.24     19.32 o 
   1   7   8      531.48      624.16     36.85 o 
   2   7   8        0.67       13.66     10.48 o 
   3   7   8      768.19      812.47     62.83 o 
   4   7   8       12.89       29.94     14.57 o 
   5   7   8      351.77      341.37     39.45 o 
   6   7   8       70.60       83.40     28.61 o 
   7   7   8       32.53      103.89     54.07 o 
  -7   8   8       33.08       28.99     29.15 o 
  -6   8   8       96.10       86.60     20.29 o 
  -5   8   8        0.74        0.25     13.48 o 
  -4   8   8        0.16       -6.01     11.89 o 
  -3   8   8       55.96       72.42     35.49 o 
  -2   8   8      328.54      351.09     29.17 o 
  -1   8   8       33.90       45.51     11.66 o 
   0   8   8      704.98      731.94     34.50 o 
   1   8   8        8.91       12.79     11.69 o 
   2   8   8      817.91      910.42     45.37 o 
   3   8   8       13.15       12.26     13.00 o 
   4   8   8      358.66      476.72     52.71 o 
   5   8   8        0.34       21.29     16.91 o 
   6   8   8      147.11      224.48     39.47 o 
   7   8   8       26.25       31.28     38.06 o 
  -7   9   8       53.89       66.59     29.77 o 
  -6   9   8        0.35       25.98     16.27 o 
  -5   9   8        0.17       -1.94     13.60 o 
  -4   9   8       21.30       18.44     19.79 o 
  -3   9   8      168.13      200.58     28.61 o 
  -2   9   8      185.13      154.23     24.66 o 
  -1   9   8      645.17      656.51     33.55 o 
   0   9   8        9.24        5.90      9.44 o 
   1   9   8      469.63      503.80     39.65 o 
   2   9   8      178.22      217.77     34.56 o 
   3   9   8      152.19      143.74     22.44 o 
   4   9   8       18.07        2.17     12.67 o 
   5   9   8      193.96      273.43     41.87 o 
   6   9   8       20.05       49.31     40.44 o 
  -6  10   8        2.33      -23.47     15.65 o 
  -5  10   8       47.16       71.21     19.66 o 
  -4  10   8        0.28       34.44     20.13 o 
  -3  10   8       30.25       46.98     26.73 o 
  -2  10   8      281.21      266.92     31.73 o 
  -1  10   8      671.49      599.82     36.72 o 
   0  10   8      143.36      116.07     15.17 o 
   1  10   8       95.73       94.87     16.66 o 
   2  10   8      628.86      533.31     41.80 o 
   3  10   8       26.84       34.45     14.56 o 
   4  10   8      365.20      351.88     35.53 o 
   5  10   8       37.04       69.52     37.46 o 
   6  10   8       41.27       77.73     27.28 o 
  -6  11   8       66.10       77.43     22.84 o 
  -5  11   8       11.39       20.97     16.96 o 
  -4  11   8      173.18      236.12     33.80 o 
  -3  11   8        8.49       19.88     17.68 o 
  -2  11   8       48.65       49.47     19.31 o 
  -1  11   8       42.66       26.17     22.56 o 
   0  11   8        9.56       28.55     12.47 o 
   1  11   8      125.77      162.17     19.76 o 
   2  11   8        4.12       31.95     13.98 o 
   3  11   8      285.47      324.72     75.70 o 
   4  11   8       11.47       30.38     31.81 o 
   5  11   8       92.28      171.93     36.35 o 
   6  11   8       70.35       43.43     24.78 o 
  -5  12   8      148.03      123.82     29.50 o 
  -4  12   8        0.49        4.83     25.39 o 
  -3  12   8      461.64      553.94     62.65 o 
  -2  12   8      102.99       98.31     23.29 o 
  -1  12   8       14.11        1.91     14.71 o 
   0  12   8        0.29        9.29     14.00 o 
   1  12   8      104.45       89.94     19.01 o 
   2  12   8       13.22       23.38     14.15 o 
   3  12   8       16.01       41.32     15.69 o 
   4  12   8        2.24       -9.28     19.95 o 
   5  12   8       48.24       48.38     24.01 o 
  -5  13   8        7.84       21.39     24.38 o 
  -4  13   8      276.98      395.04     44.14 o 
  -3  13   8        3.87       37.62     20.65 o 
  -2  13   8      330.83      325.55     36.88 o 
  -1  13   8       14.19        4.69     34.32 o 
   0  13   8      115.04       66.99     30.40 o 
   1  13   8        5.55       35.67     24.14 o 
   2  13   8       99.70      100.54     26.04 o 
   3  13   8       23.86       34.31     28.90 o 
   4  13   8       16.68       -2.13     35.48 o 
   5  13   8        4.58       -3.38     17.78 o 
  -4  14   8       12.26        0.08     22.12 o 
  -3  14   8       87.50      110.56     35.93 o 
  -2  14   8        0.10       -1.73     20.91 o 
  -1  14   8       85.37       82.70     28.04 o 
   0  14   8       23.74       10.28     19.33 o 
   1  14   8        4.95       14.52     14.14 o 
   2  14   8      100.68      111.68     29.11 o 
   3  14   8        1.80       26.62     29.89 o 
   4  14   8       72.95       67.82     33.77 o 
  -3  15   8        4.25       32.39     25.15 o 
  -2  15   8       36.25       32.77     26.70 o 
  -1  15   8       93.57      105.16     31.64 o 
   0  15   8       14.45       13.49     22.62 o 
   1  15   8      189.96      201.56     30.12 o 
   2  15   8       12.68       29.03     21.87 o 
   3  15   8      123.55      135.81     46.27 o 
  -1  16   8        0.81        6.09     23.22 o 
   0  16   8      155.72      107.49     41.36 o 
   1  16   8        2.78       -7.70     27.91 o 
  -7   0   9       11.49       28.35     29.13 o 
  -5   0   9      356.49      322.72     41.54 o 
  -3   0   9      761.25      823.14    116.72 o 
  -1   0   9      900.58      610.19     81.79 o 
   1   0   9     1951.86     1566.35     80.42 o 
   3   0   9      525.92      461.64     79.51 o 
   5   0   9       46.84       24.81     24.04 o 
   7   0   9        6.42       23.31     22.46 o 
  -8   1   9        0.24        9.19     17.27 o 
  -7   1   9        7.70        0.90     13.34 o 
  -6   1   9       36.84       42.61     14.20 o 
  -5   1   9       23.18       25.68     12.02 o 
  -4   1   9      105.65      119.68     16.78 o 
  -3   1   9      356.44      371.60     35.24 o 
  -2   1   9      764.89      618.95     44.13 o 
  -1   1   9       43.72       49.39     12.94 o 
   0   1   9     1110.34      930.10     42.11 o 
   1   1   9       44.96       57.97     13.34 o 
   2   1   9     1305.24     1258.10     70.46 o 
   3   1   9      334.21      357.24     31.33 o 
   4   1   9       30.59       60.67     14.74 o 
   5   1   9        0.87       10.67     12.43 o 
   6   1   9       12.68       28.21     17.30 o 
   7   1   9       46.92       63.73     28.03 o 
  -8   2   9       78.96       65.82     21.08 o 
  -7   2   9       13.65       33.75     13.86 o 
  -6   2   9      199.74      213.40     23.84 o 
  -5   2   9      128.94      128.90     19.69 o 
  -4   2   9       63.43       48.96     14.17 o 
  -3   2   9      179.53      203.00     22.35 o 
  -2   2   9       14.20       19.84     10.85 o 
  -1   2   9      502.91      381.84     29.09 o 
   0   2   9       20.88        0.49      9.13 o 
   1   2   9      430.40      477.88     32.90 o 
   2   2   9       61.02       46.80     13.07 o 
   3   2   9       90.01       86.74     16.12 o 
   4   2   9       37.25       34.76     13.47 o 
   5   2   9       70.46       56.13     16.84 o 
   6   2   9      250.45      270.10     41.93 o 
   7   2   9        1.28       -0.26     17.02 o 
  -8   3   9        0.23       15.38     16.69 o 
  -7   3   9      202.14      161.64     24.80 o 
  -6   3   9       16.94       38.51     13.21 o 
  -5   3   9      202.20      188.69     19.18 o 
  -4   3   9       65.48       66.15     15.79 o 
  -3   3   9     1172.25     1079.54     46.47 o 
  -2   3   9       49.95       61.88     14.70 o 
  -1   3   9       33.97       25.18     17.51 o 
   0   3   9      232.51      203.30     23.78 o 
   1   3   9        7.94        8.27     10.32 o 
   2   3   9      276.67      327.99     38.28 o 
   3   3   9      376.21      432.03     66.48 o 
   4   3   9      373.71      339.17     45.73 o 
   5   3   9      387.50      379.02     32.83 o 
   6   3   9        2.03       -4.70     12.07 o 
   7   3   9      171.15      181.46     43.16 o 
  -8   4   9      155.60      168.39     26.51 o 
  -7   4   9        9.25       50.22     19.28 o 
  -6   4   9      340.14      364.17     48.44 o 
  -5   4   9       10.74       17.08     12.99 o 
  -4   4   9      316.68      315.15     27.79 o 
  -3   4   9      114.87      132.70     24.01 o 
  -2   4   9      117.72      101.26     17.84 o 
  -1   4   9        2.04        6.56     12.44 o 
   0   4   9      273.64      265.25     24.97 o 
   1   4   9      186.68      212.19     22.34 o 
   2   4   9      240.01      218.29     23.11 o 
   3   4   9      105.41      106.82     17.53 o 
   4   4   9      638.99      715.62     56.49 o 
   5   4   9       59.60       95.25     18.07 o 
   6   4   9      316.74      401.38     41.42 o 
   7   4   9        0.04       22.25     24.65 o 
  -7   5   9      172.62      185.55     36.67 o 
  -6   5   9        7.76       15.59     20.93 o 
  -5   5   9      277.74      283.19     32.19 o 
  -4   5   9       23.79       31.55     16.68 o 
  -3   5   9       32.36       43.84     17.32 o 
  -2   5   9      142.79      150.63     20.11 o 
  -1   5   9        7.18       12.22     11.49 o 
   0   5   9      220.28      263.77     30.06 o 
   1   5   9      268.61      279.05     26.00 o 
   2   5   9       91.84       79.15     15.76 o 
   3   5   9      475.20      535.91     37.44 o 
   4   5   9      304.82      400.75     33.09 o 
   5   5   9      368.05      456.91     36.52 o 
   6   5   9       44.66       64.71     26.93 o 
   7   5   9      153.35      114.62     64.01 o 
  -7   6   9        0.53       33.31     19.74 o 
  -6   6   9      286.66      282.13     34.47 o 
  -5   6   9      122.05      171.29     34.13 o 
  -4   6   9       10.33        6.50     15.86 o 
  -3   6   9      199.33      235.97     31.72 o 
  -2   6   9        0.31       -0.96     10.85 o 
  -1   6   9      204.70      287.64     28.29 o 
   0   6   9        5.52      -11.77      9.90 o 
   1   6   9      162.24      158.77     20.65 o 
   2   6   9      326.06      321.22     27.85 o 
   3   6   9      200.39      174.20     22.61 o 
   4   6   9       71.26       50.65     14.48 o 
   5   6   9       69.10       76.21     26.22 o 
   6   6   9      149.92      169.92     37.00 o 
   7   6   9        0.04       34.31     27.75 o 
  -7   7   9       39.04       57.15     58.77 o 
  -6   7   9       30.85       33.86     20.06 o 
  -5   7   9       38.17       22.36     17.69 o 
  -4   7   9      265.18      244.68     31.84 o 
  -3   7   9       19.81       11.65     15.93 o 
  -2   7   9      496.26      505.97     44.35 o 
  -1   7   9        0.10       -6.29     11.17 o 
   0   7   9      639.77      661.57     39.66 o 
   1   7   9        9.64       10.28     11.44 o 
   2   7   9      497.46      459.08     33.87 o 
   3   7   9        3.02       12.09     12.40 o 
   4   7   9      339.57      428.14     40.12 o 
   5   7   9       81.73      114.34     22.52 o 
   6   7   9        1.91       27.70     24.87 o 
   7   7   9       52.65       59.35     26.73 o 
  -7   8   9       18.96       28.42     23.25 o 
  -6   8   9        0.29       20.61     38.41 o 
  -5   8   9      151.17      178.62     32.96 o 
  -4   8   9        4.16       32.74     25.97 o 
  -3   8   9      568.60      661.21     57.87 o 
  -2   8   9       81.96      122.65     23.70 o 
  -1   8   9     1389.60     1371.63     92.62 o 
   0   8   9        7.25       12.45     11.57 o 
   1   8   9      503.87      456.20     39.91 o 
   2   8   9        7.34       23.51     12.91 o 
   3   8   9      256.98      308.53     48.80 o 
   4   8   9       15.29       26.37     15.16 o 
   5   8   9       53.59       49.51     25.44 o 
   6   8   9       11.35       24.68     21.94 o 
  -6   9   9       39.95       76.76     26.06 o 
  -5   9   9        2.81        6.78     18.57 o 
  -4   9   9      253.01      248.73     34.02 o 
  -3   9   9        3.22       -6.30     24.90 o 
  -2   9   9      991.79      937.62     91.16 o 
  -1   9   9      181.94      227.72     24.47 o 
   0   9   9      294.49      279.78     26.56 o 
   1   9   9       13.63       15.67     13.93 o 
   2   9   9      329.34      291.38     31.16 o 
   3   9   9       73.28       61.06     18.00 o 
   4   9   9      136.63      168.39     25.25 o 
   5   9   9       44.08       51.12     26.50 o 
   6   9   9        1.64        5.63     34.14 o 
  -6  10   9        1.45       20.04     24.83 o 
  -5  10   9       86.29       49.60     38.02 o 
  -4  10   9       40.81       79.56     27.07 o 
  -3  10   9      264.59      303.60     35.73 o 
  -2  10   9      106.61      120.15     30.55 o 
  -1  10   9      350.78      361.67     50.10 o 
   0  10   9       13.73       10.68     12.16 o 
   1  10   9      363.03      311.09     32.89 o 
   2  10   9        7.68       13.00     16.34 o 
   3  10   9      282.40      321.23     47.26 o 
   4  10   9       91.09       64.50     18.24 o 
   5  10   9       96.67      128.48     34.18 o 
  -5  11   9       23.57       71.48     26.79 o 
  -4  11   9      118.33      153.38     29.74 o 
  -3  11   9       58.43       40.58     20.78 o 
  -2  11   9      107.91       68.36     25.17 o 
  -1  11   9       54.86      131.65     50.10 o 
   0  11   9       88.99       92.81     21.29 o 
   1  11   9       24.46       27.33     14.94 o 
   2  11   9      273.36      280.54     31.76 o 
   3  11   9      247.99      227.74     29.56 o 
   4  11   9       31.19       66.20     35.34 o 
   5  11   9      135.67      118.61     29.32 o 
  -5  12   9       35.39       75.57     28.68 o 
  -4  12   9      118.36      110.43     28.75 o 
  -3  12   9       32.19       52.40     22.49 o 
  -2  12   9       18.86       38.94     19.24 o 
  -1  12   9       14.70        5.71     20.69 o 
   0  12   9        7.42       51.58     32.20 o 
   1  12   9        0.10        4.61     21.82 o 
   2  12   9      202.27      222.12     42.05 o 
   3  12   9        0.64       39.91     17.41 o 
   4  12   9      170.18      153.86     32.08 o 
  -4  13   9        2.99       -8.60     23.36 o 
  -3  13   9       52.48       67.52     23.42 o 
  -2  13   9       30.98       26.72     23.83 o 
  -1  13   9       19.35        9.64     30.63 o 
   0  13   9        8.42       75.80     37.32 o 
   1  13   9       24.53       37.86     31.23 o 
   2  13   9       17.77       29.72     18.84 o 
   3  13   9      152.71      180.36     28.12 o 
   4  13   9        0.99       33.29     22.11 o 
  -3  14   9        2.36       46.43     23.71 o 
  -2  14   9        2.45        5.61     23.78 o 
  -1  14   9       19.94       79.12     43.36 o 
   0  14   9       58.93       26.57     31.23 o 
   1  14   9       38.42       46.69     22.69 o 
   2  14   9       62.56       77.57     31.81 o 
   3  14   9       16.20       52.04     31.05 o 
  -2  15   9       74.07       98.45     44.84 o 
  -1  15   9       13.95       41.15     36.31 o 
   0  15   9      100.24       98.26     45.21 o 
   1  15   9       49.36      116.94     28.22 o 
  -6   0  10      141.58       98.82     39.07 o 
  -4   0  10      224.26      178.14     29.45 o 
  -2   0  10      856.32      863.72     64.71 o 
   0   0  10      479.02      516.66    109.84 o 
   2   0  10      330.70      353.13     42.79 o 
   4   0  10      145.82       76.48     24.76 o 
   6   0  10      115.25       69.98     26.15 o 
  -7   1  10       31.05       76.40     28.00 o 
  -6   1  10        9.39        8.24     20.14 o 
  -5   1  10      308.83      376.86     47.66 o 
  -4   1  10        4.87       18.51     15.37 o 
  -3   1  10      564.18      552.48     47.46 o 
  -2   1  10      104.82       98.62     17.53 o 
  -1   1  10      420.18      514.63     40.19 o 
   0   1  10       19.62        9.16     10.97 o 
   1   1  10      244.06      222.99     23.55 o 
   2   1  10       40.83       25.37     13.02 o 
   3   1  10       31.93       27.95     15.06 o 
   4   1  10       26.03       30.26     13.41 o 
   5   1  10       48.79       20.45     13.51 o 
   6   1  10       50.41       55.01     17.90 o 
   7   1  10       74.75       46.24     20.85 o 
  -7   2  10        8.85       35.06     32.48 o 
  -6   2  10       75.67       96.92     27.59 o 
  -5   2  10        0.10       18.58     25.90 o 
  -4   2  10      459.96      434.93     48.20 o 
  -3   2  10      177.47      163.95     20.83 o 
  -2   2  10       84.74      117.62     18.28 o 
  -1   2  10        8.08       12.83     15.02 o 
   0   2  10      180.72      213.61     26.97 o 
   1   2  10      295.02      246.58     30.68 o 
   2   2  10        0.52       27.87     12.12 o 
   3   2  10      353.84      392.11     33.49 o 
   4   2  10        2.52        6.83     11.74 o 
   5   2  10      182.56      211.85     25.56 o 
   6   2  10       23.94       22.41     15.29 o 
   7   2  10       62.65      125.31     29.37 o 
  -7   3  10        8.66      -29.57     23.90 o 
  -6   3  10       44.93       59.35     23.95 o 
  -5   3  10      306.52      320.29     41.09 o 
  -4   3  10       43.30       48.42     17.90 o 
  -3   3  10        2.27        0.82     12.55 o 
  -2   3  10      140.61      151.96     20.47 o 
  -1   3  10       53.81       71.16     15.18 o 
   0   3  10      540.12      542.53     37.39 o 
   1   3  10       16.29       35.79     13.13 o 
   2   3  10      576.03      545.08     41.48 o 
   3   3  10       20.79       37.73     13.28 o 
   4   3  10      529.47      522.29     49.11 o 
   5   3  10        0.40       32.00     15.43 o 
   6   3  10      237.97      263.66     44.55 o 
   7   3  10       32.39       12.02     25.52 o 
  -7   4  10       37.89       94.71     39.72 o 
  -6   4  10        0.52       39.63     36.08 o 
  -5   4  10        6.57       28.28     16.48 o 
  -4   4  10        1.74       20.36     15.82 o 
  -3   4  10       23.08       24.72     16.75 o 
  -2   4  10       13.57       17.67     12.83 o 
  -1   4  10      449.05      435.31     32.89 o 
   0   4  10       14.78        3.93     10.85 o 
   1   4  10      309.19      293.05     28.19 o 
   2   4  10        0.43        0.37     11.02 o 
   3   4  10     1254.05     1210.28     52.27 o 
   4   4  10      141.63      134.28     20.85 o 
   5   4  10      287.51      289.12     30.96 o 
   6   4  10        6.14       -4.98     17.29 o 
   7   4  10       67.42       79.84     32.36 o 
  -7   5  10       22.68       17.71     22.97 o 
  -6   5  10       21.27       18.78     33.77 o 
  -5   5  10       70.81       57.02     26.30 o 
  -4   5  10      225.89      242.98     32.28 o 
  -3   5  10       68.59       75.73     21.56 o 
  -2   5  10       60.62       66.44     17.67 o 
  -1   5  10        9.32        8.94     11.88 o 
   0   5  10      476.20      439.00     33.65 o 
   1   5  10        0.16        7.04     11.18 o 
   2   5  10      528.04      495.36     36.25 o 
   3   5  10        0.31        5.27     13.09 o 
   4   5  10      442.83      486.80     58.66 o 
   5   5  10       34.37       22.13     13.54 o 
   6   5  10      120.13      174.10     29.67 o 
  -7   6  10       11.81       18.31     24.33 o 
  -6   6  10       59.19       80.82     40.37 o 
  -5   6  10       13.63       29.49     24.33 o 
  -4   6  10       71.31       81.93     25.91 o 
  -3   6  10       55.67       35.82     20.02 o 
  -2   6  10      132.09      129.70     19.71 o 
  -1   6  10      194.05      171.94     21.94 o 
   0   6  10       98.42      102.50     30.12 o 
   1   6  10      260.67      247.88     28.32 o 
   2   6  10       40.19       56.68     16.64 o 
   3   6  10      190.26      229.48     25.99 o 
   4   6  10        3.36       27.35     13.56 o 
   5   6  10      165.84      206.63     31.04 o 
   6   6  10       34.04       49.75     28.20 o 
  -6   7  10       20.44       56.15     27.32 o 
  -5   7  10      137.47      121.01     32.55 o 
  -4   7  10        3.80       43.28     29.34 o 
  -3   7  10      235.89      236.06     31.39 o 
  -2   7  10       16.41      -13.39     15.05 o 
  -1   7  10      556.79      514.15     42.82 o 
   0   7  10       31.64       17.50     13.62 o 
   1   7  10       51.48       46.31     15.20 o 
   2   7  10      101.25       98.52     18.02 o 
   3   7  10      175.61      183.48     23.67 o 
   4   7  10      107.30      157.57     43.64 o 
   5   7  10       18.31       21.77     20.03 o 
   6   7  10       53.21       54.38     46.57 o 
  -6   8  10      115.00      137.47     39.02 o 
  -5   8  10       11.33       35.40     28.49 o 
  -4   8  10      194.48      168.31     35.00 o 
  -3   8  10       20.40       54.71     25.85 o 
  -2   8  10      887.18      803.43     55.96 o 
  -1   8  10       81.50      105.35     18.95 o 
   0   8  10      206.14      212.96     29.48 o 
   1   8  10        0.51       -7.25     14.72 o 
   2   8  10      279.44      324.83     36.60 o 
   3   8  10       77.19      113.48     22.51 o 
   4   8  10        0.12       -9.68     14.65 o 
   5   8  10        1.85       13.39     14.91 o 
   6   8  10       13.66       61.23     46.99 o 
  -6   9  10       26.60       -6.57     29.44 o 
  -5   9  10      157.36      220.77     43.35 o 
  -4   9  10        9.05       10.78     23.17 o 
  -3   9  10      239.00      205.67     62.69 o 
  -2   9  10       26.64       40.08     23.88 o 
  -1   9  10      234.48      225.45     29.93 o 
   0   9  10        2.76        9.54     13.32 o 
   1   9  10      113.56       85.09     17.92 o 
   2   9  10        6.91       37.80     16.55 o 
   3   9  10        5.05       15.52     14.76 o 
   4   9  10        8.58       23.52     15.94 o 
   5   9  10       13.03       55.94     27.35 o 
  -5  10  10        5.82       28.40     28.58 o 
  -4  10  10      182.48      221.76     43.35 o 
  -3  10  10        0.24        6.15     22.37 o 
  -2  10  10       41.08       62.75     33.88 o 
  -1  10  10       92.22       91.13     67.63 o 
   0  10  10      107.44       95.42     17.89 o 
   1  10  10       91.39       47.23     17.29 o 
   2  10  10        3.51       18.25     14.96 o 
   3  10  10       36.86       30.36     17.12 o 
   4  10  10        0.34       17.20     18.98 o 
   5  10  10       56.59       78.11     27.66 o 
  -5  11  10       68.43      118.33     41.63 o 
  -4  11  10        0.76       -2.43     25.75 o 
  -3  11  10       77.42       53.67     29.21 o 
  -2  11  10       50.55       32.93     26.60 o 
  -1  11  10       29.25       26.14     47.70 o 
   0  11  10      110.59      119.03     23.44 o 
   1  11  10       15.86       28.09     15.98 o 
   2  11  10      167.87      185.89     27.29 o 
   3  11  10        2.75       21.76     15.77 o 
   4  11  10      119.95      157.26     36.58 o 
  -4  12  10        0.89       -3.82     27.56 o 
  -3  12  10        0.08       58.36     30.39 o 
  -2  12  10       66.10       97.13     30.32 o 
  -1  12  10       21.52       10.19     23.80 o 
   0  12  10       11.80       52.91     34.92 o 
   1  12  10      197.52      230.12     81.49 o 
   2  12  10       40.66       63.50     19.57 o 
   3  12  10      148.08      123.94     45.83 o 
  -3  13  10        9.98       21.24     30.19 o 
  -2  13  10       16.87       22.89     26.16 o 
  -1  13  10        0.32       12.09     33.91 o 
   0  13  10      123.72       40.69     38.57 o 
   1  13  10       25.69       96.19     39.58 o 
   2  13  10      165.80      155.48     40.83 o 
   3  13  10        2.17       14.95     15.58 o 
  -1  14  10       56.15       38.98     34.69 o 
   0  14  10       24.80       19.88     34.00 o 
   1  14  10      109.53       93.01     26.78 o 
  -7   0  11       81.85       88.11     41.89 o 
  -5   0  11      250.09      189.37     54.34 o 
  -3   0  11        1.67       26.45     16.36 o 
  -1   0  11       38.92       19.44     25.19 o 
   1   0  11       40.92       27.81     17.98 o 
   3   0  11      636.18      601.80     59.76 o 
   5   0  11      199.99      298.43     43.88 o 
  -7   1  11        1.41      -16.94     20.67 o 
  -6   1  11      140.61      128.50     31.56 o 
  -5   1  11        4.48        9.48     34.21 o 
  -4   1  11      274.93      296.96     33.35 o 
  -3   1  11       76.46       76.09     16.42 o 
  -2   1  11       56.45       54.03     15.33 o 
  -1   1  11        0.46       16.30     12.01 o 
   0   1  11        1.03        1.01     12.37 o 
   1   1  11      184.67      148.97     20.91 o 
   2   1  11        2.61        1.42     10.63 o 
   3   1  11       29.54       57.18     16.06 o 
   4   1  11      150.42      168.50     23.57 o 
   5   1  11       12.82        7.03     14.06 o 
   6   1  11      128.23      180.78     26.99 o 
  -7   2  11       80.20      138.77     44.98 o 
  -6   2  11        4.44        9.13     26.62 o 
  -5   2  11      236.17      267.23     46.18 o 
  -4   2  11      312.95      308.33     43.80 o 
  -3   2  11      149.98      173.00     22.09 o 
  -2   2  11      232.72      211.83     24.17 o 
  -1   2  11       13.55       23.60     12.73 o 
   0   2  11      416.03      410.72     33.30 o 
   1   2  11        0.55       -9.38      9.75 o 
   2   2  11      319.90      278.49     28.05 o 
   3   2  11       10.09       23.36     13.83 o 
   4   2  11       17.60       11.67     12.47 o 
   5   2  11       41.21       71.41     18.65 o 
   6   2  11       18.80       15.65     16.92 o 
  -6   3  11       46.31       35.57     25.19 o 
  -5   3  11        3.37       36.51     44.84 o 
  -4   3  11       45.98       61.30     19.53 o 
  -3   3  11      177.82      147.00     25.74 o 
  -2   3  11        2.44        8.18     11.63 o 
  -1   3  11      713.70      640.97     48.61 o 
   0   3  11       32.55       35.76     13.62 o 
   1   3  11      284.06      251.36     28.55 o 
   2   3  11       26.52       32.55     13.42 o 
   3   3  11      576.39      557.85     40.33 o 
   4   3  11       75.42       67.42     19.40 o 
   5   3  11       69.58       91.53     20.20 o 
   6   3  11        5.81       35.91     17.30 o 
  -6   4  11       15.61       76.03     41.52 o 
  -5   4  11       29.85       37.72     19.31 o 
  -4   4  11       15.02       -5.52     14.94 o 
  -3   4  11        0.55       10.50     15.66 o 
  -2   4  11      217.00      199.70     24.20 o 
  -1   4  11        9.07       17.28     12.75 o 
   0   4  11      342.68      316.57     37.01 o 
   1   4  11        3.55        1.17     13.85 o 
   2   4  11      310.03      307.55     29.62 o 
   3   4  11        2.55       28.97     17.64 o 
   4   4  11      329.58      312.66     45.07 o 
   5   4  11       13.89       49.92     18.62 o 
   6   4  11       10.64       -6.20     18.73 o 
  -6   5  11        0.13      -13.70     34.32 o 
  -5   5  11      133.35      123.48     30.11 o 
  -4   5  11       27.54       28.58     17.85 o 
  -3   5  11      163.84      208.76     30.00 o 
  -2   5  11        3.82        0.77     12.64 o 
  -1   5  11      277.41      277.81     28.53 o 
   0   5  11       13.76       10.06     15.25 o 
   1   5  11      363.26      354.47     39.44 o 
   2   5  11       39.42       80.14     17.47 o 
   3   5  11      282.41      265.45     36.30 o 
   4   5  11        0.62       11.38     13.46 o 
   5   5  11       37.98       36.84     18.87 o 
   6   5  11       43.20       21.43     19.13 o 
  -6   6  11        6.01       21.91     34.05 o 
  -5   6  11       28.26       26.52     26.64 o 
  -4   6  11      263.28      228.73     56.72 o 
  -3   6  11       52.08       37.03     29.95 o 
  -2   6  11      194.74      211.49     39.70 o 
  -1   6  11       31.44       77.11     17.85 o 
   0   6  11      508.28      480.75     47.44 o 
   1   6  11       41.13       35.82     17.52 o 
   2   6  11      188.57      164.69     23.25 o 
   3   6  11       71.45      121.99     21.12 o 
   4   6  11       39.08       39.02     15.95 o 
   5   6  11       70.37       41.47     18.48 o 
  -5   7  11        0.51      -19.59     23.31 o 
  -4   7  11       16.25       10.91     60.94 o 
  -3   7  11      108.55       84.49     35.29 o 
  -2   7  11       85.70      107.07     24.58 o 
  -1   7  11      172.25      179.79     23.66 o 
   0   7  11        1.96       -4.58     12.84 o 
   1   7  11      131.65      179.11     32.41 o 
   2   7  11      113.34      135.74     22.36 o 
   3   7  11      112.76      143.19     22.98 o 
   4   7  11      201.78      212.96     30.49 o 
   5   7  11        1.51       23.78     17.78 o 
  -5   8  11       55.64      122.62     37.39 o 
  -4   8  11        6.02       21.31     27.01 o 
  -3   8  11       89.91       52.11     30.42 o 
  -2   8  11       70.86       75.97     22.99 o 
  -1   8  11        6.25       14.19     14.16 o 
   0   8  11        3.56        0.01     12.44 o 
   1   8  11       24.38       21.37     14.73 o 
   2   8  11        7.88       34.00     14.79 o 
   3   8  11       16.60       34.74     20.66 o 
   4   8  11        1.12       13.24     16.01 o 
   5   8  11      180.85      166.22     26.66 o 
  -5   9  11        0.25       -1.42     30.09 o 
  -4   9  11       40.53       80.29     44.84 o 
  -3   9  11       15.90       63.02     29.25 o 
  -2   9  11       76.05       84.45     29.56 o 
  -1   9  11       17.85       43.09     19.30 o 
   0   9  11        0.33        8.27     14.19 o 
   1   9  11       55.39       51.86     16.58 o 
   2   9  11        5.47        1.48     13.47 o 
   3   9  11        1.95      -16.19     14.07 o 
   4   9  11       82.80       38.40     19.03 o 
  -4  10  11        3.53       21.97     32.28 o 
  -3  10  11        5.02        6.45     26.01 o 
  -2  10  11      209.06      172.91     37.63 o 
  -1  10  11        1.41       20.54     22.06 o 
   0  10  11       69.71      110.39     20.72 o 
   1  10  11       92.13      114.95     23.94 o 
   2  10  11       16.14       28.81     16.97 o 
   3  10  11      142.54      162.72     27.70 o 
   4  10  11       20.06       24.54     17.67 o 
  -3  11  11        3.24       14.68     29.51 o 
  -2  11  11        0.07      -21.69     24.37 o 
  -1  11  11       64.20       53.14     29.18 o 
   0  11  11       10.89       29.52     33.31 o 
   1  11  11       57.06       52.40     19.69 o 
   2  11  11       94.67       86.74     37.93 o 
   3  11  11       65.72       90.36     22.89 o 
  -2  12  11       21.82       58.42     30.45 o 
  -1  12  11        4.68       33.95     38.06 o 
   0  12  11      124.04      126.73     51.53 o 
   1  12  11        4.00       22.91     21.75 o 
   2  12  11       89.61       75.37     24.26 o 
  -1  13  11       96.32      167.69     54.62 o 
   0  13  11       54.97       92.50     42.81 o 
  -6   0  12        3.55       13.56     31.92 o 
  -4   0  12        7.00       13.15     33.35 o 
  -2   0  12       53.44      113.69     28.37 o 
   0   0  12      173.89      208.30     88.99 o 
   2   0  12      331.80      405.00    130.69 o 
   4   0  12      201.06      257.43     58.87 o 
  -6   1  12       11.77       11.27     23.06 o 
  -5   1  12       30.15       23.32     25.11 o 
  -4   1  12        1.64        5.92     22.65 o 
  -3   1  12       29.47       29.45     27.89 o 
  -2   1  12        1.64       24.22     13.20 o 
  -1   1  12       32.08       33.47     14.69 o 
   0   1  12       33.85       45.95     15.02 o 
   1   1  12      104.11       95.00     18.69 o 
   2   1  12        0.34        6.42     12.90 o 
   3   1  12       76.41       64.81     16.85 o 
   4   1  12       10.36       20.39     15.97 o 
   5   1  12      154.49      181.00     27.21 o 
  -6   2  12       18.27        8.26     25.97 o 
  -5   2  12        8.30       20.89     24.10 o 
  -4   2  12       51.78       76.40     22.15 o 
  -3   2  12      137.80      124.13     24.13 o 
  -2   2  12       20.50       64.67     16.29 o 
  -1   2  12      206.56      218.63     28.16 o 
   0   2  12        6.79       20.34     13.51 o 
   1   2  12       80.68       86.96     17.87 o 
   2   2  12       50.40       60.45     16.98 o 
   3   2  12        1.19       37.92     16.77 o 
   4   2  12      236.72      278.60     31.23 o 
   5   2  12        4.01       31.01     16.50 o 
  -6   3  12       44.62       14.02     35.38 o 
  -5   3  12        8.33       -2.00     23.66 o 
  -4   3  12      467.99      537.31     61.82 o 
  -3   3  12        1.74       14.59     16.32 o 
  -2   3  12      216.83      192.50     24.63 o 
  -1   3  12       58.34       81.99     17.66 o 
   0   3  12      215.31      226.30     26.45 o 
   1   3  12       27.36        8.37     12.75 o 
   2   3  12       95.79       95.52     19.14 o 
   3   3  12      287.29      390.23     53.71 o 
   4   3  12        3.37       27.72     15.74 o 
   5   3  12       30.07       55.11     19.07 o 
  -5   4  12      125.31       96.95     32.63 o 
  -4   4  12        6.32       25.94     17.93 o 
  -3   4  12      247.69      203.03     34.01 o 
  -2   4  12        0.20        4.29     12.94 o 
  -1   4  12      176.15      212.43     26.26 o 
   0   4  12       27.95       31.78     14.36 o 
   1   4  12      103.15      123.89     21.36 o 
   2   4  12       13.87        3.45     13.41 o 
   3   4  12       50.58       81.51     18.69 o 
   4   4  12        2.43        0.73     14.72 o 
   5   4  12        3.76       18.13     16.90 o 
  -5   5  12        7.10       34.94     35.59 o 
  -4   5  12       48.70       66.62     25.50 o 
  -3   5  12        0.44        3.18     17.40 o 
  -2   5  12      152.19      176.23     42.04 o 
  -1   5  12       24.23       32.02     14.20 o 
   0   5  12       81.03       95.53     18.72 o 
   1   5  12       39.82       79.29     22.80 o 
   2   5  12        0.55       11.67     13.83 o 
   3   5  12       80.84       56.54     22.17 o 
   4   5  12        0.03       12.42     15.19 o 
   5   5  12       38.54       42.94     21.42 o 
  -5   6  12       41.38       37.57     25.55 o 
  -4   6  12        5.24       17.66     23.87 o 
  -3   6  12       55.63       74.67     23.63 o 
  -2   6  12       10.70       46.88     20.46 o 
  -1   6  12      172.48      191.60     24.54 o 
   0   6  12      121.79      152.68     22.77 o 
   1   6  12        8.74        8.55     13.52 o 
   2   6  12      139.56       74.35     19.26 o 
   3   6  12       35.00       48.41     17.32 o 
   4   6  12       55.18       46.23     17.88 o 
  -5   7  12        0.48       25.02     31.83 o 
  -4   7  12       67.55       67.74     31.76 o 
  -3   7  12        0.89       18.06     37.18 o 
  -2   7  12      130.33      167.77     29.88 o 
  -1   7  12       36.66       18.25     16.33 o 
   0   7  12       86.10      101.83     23.51 o 
   1   7  12      214.22      222.37     27.09 o 
   2   7  12       18.18        7.18     13.93 o 
   3   7  12      107.51       84.89     24.02 o 
   4   7  12        3.93       10.32     17.77 o 
  -4   8  12        0.20       18.59     35.25 o 
  -3   8  12       58.51      114.72     40.80 o 
  -2   8  12       14.58       -8.30     22.51 o 
  -1   8  12        2.01        3.75     22.71 o 
   0   8  12       89.45       90.76     19.99 o 
   1   8  12        1.56       -2.09     14.68 o 
   2   8  12       53.21       40.06     18.82 o 
   3   8  12        4.76       15.60     17.06 o 
   4   8  12      132.96       66.48     20.58 o 
  -4   9  12        2.84        1.03     29.72 o 
  -3   9  12        5.63       39.85     30.19 o 
  -2   9  12       95.75       72.91     29.61 o 
  -1   9  12       23.87       26.06     19.79 o 
   0   9  12       12.69       12.69     15.49 o 
   1   9  12      105.23      150.95     22.92 o 
   2   9  12       49.30      115.86     29.97 o 
   3   9  12       98.22      126.57     25.82 o 
  -3  10  12       78.09       67.95     58.17 o 
  -2  10  12       35.03       15.19     30.10 o 
  -1  10  12       20.12       40.87     26.92 o 
   0  10  12       82.13       69.37     19.25 o 
   1  10  12       85.25      113.70     25.22 o 
   2  10  12      224.05      173.84     28.61 o 
  -2  11  12       21.62        6.85     31.46 o 
  -1  11  12       10.85       22.51     25.99 o 
   0  11  12       81.78       79.07     41.89 o 
   1  11  12      172.16      170.00     31.79 o 
  -5   0  13        0.28        2.58     35.38 o 
  -3   0  13      246.00      278.07     41.38 o 
  -1   0  13      174.12      167.33     36.12 o 
   1   0  13      361.62      388.82     51.07 o 
   3   0  13       12.01       35.70     23.32 o 
  -5   1  13        0.18       24.94     26.96 o 
  -4   1  13       54.21       69.53     31.23 o 
  -3   1  13        8.24       20.86     14.65 o 
  -2   1  13      118.92       97.24     19.65 o 
  -1   1  13       23.60       45.69     22.92 o 
   0   1  13      262.72      343.70     38.11 o 
   1   1  13       16.19       18.53     14.96 o 
   2   1  13      212.74      179.69     25.20 o 
   3   1  13        2.11       16.79     15.57 o 
   4   1  13      107.93      104.45     22.15 o 
  -5   2  13       11.45       60.55     29.00 o 
  -4   2  13       25.95       22.20     26.44 o 
  -3   2  13       25.36       22.91     18.81 o 
  -2   2  13       42.14       66.90     17.18 o 
  -1   2  13      144.32      128.65     22.25 o 
   0   2  13        6.77       25.99     15.52 o 
   1   2  13      101.85      126.18     22.01 o 
   2   2  13        9.00       21.47     14.96 o 
   3   2  13      236.67      167.74     25.90 o 
   4   2  13       23.39       20.62     18.38 o 
  -5   3  13      117.64      128.89     34.43 o 
  -4   3  13        9.50       19.32     19.87 o 
  -3   3  13       52.89       48.33     22.49 o 
  -2   3  13       47.40       62.90     18.43 o 
  -1   3  13       14.32       25.93     16.23 o 
   0   3  13       15.24       25.73     17.77 o 
   1   3  13        2.29        4.01     14.55 o 
   2   3  13       24.47       19.18     15.27 o 
   3   3  13       28.04       41.94     18.43 o 
   4   3  13       80.56       58.81     18.70 o 
  -4   4  13      148.44      175.93     30.17 o 
  -3   4  13        4.02       10.23     18.11 o 
  -2   4  13       14.07       26.34     17.84 o 
  -1   4  13        0.38        4.54     14.31 o 
   0   4  13        0.37       -3.79     13.65 o 
   1   4  13       17.07       27.81     15.39 o 
   2   4  13       69.25       70.49     25.58 o 
   3   4  13        0.09       -6.50     15.13 o 
   4   4  13       20.69       -2.89     16.68 o 
  -4   5  13        1.06      -20.57     21.05 o 
  -3   5  13       53.59       51.18     23.65 o 
  -2   5  13        1.89       27.04     19.68 o 
  -1   5  13        3.07       11.23     14.89 o 
   0   5  13        0.13       11.52     14.51 o 
   1   5  13       13.40       41.38     17.14 o 
   2   5  13       12.24       26.14     16.25 o 
   3   5  13       25.93       18.24     16.67 o 
   4   5  13       12.56       19.63     16.43 o 
  -4   6  13       14.00       12.38     28.69 o 
  -3   6  13        4.67       12.80     20.76 o 
  -2   6  13       33.99       44.18     22.61 o 
  -1   6  13       49.32       71.40     19.48 o 
   0   6  13        0.06      -18.80     13.72 o 
   1   6  13       55.52       67.20     18.34 o 
   2   6  13        0.73       23.43     17.89 o 
   3   6  13       18.60       14.37     16.63 o 
  -3   7  13       59.10       95.68     35.58 o 
  -2   7  13       69.22       70.52     24.49 o 
  -1   7  13        5.75        2.28     20.44 o 
   0   7  13       94.40       77.26     20.42 o 
   1   7  13        0.15       19.31     15.90 o 
   2   7  13       93.85      130.20     24.67 o 
   3   7  13        6.26        5.26     16.44 o 
  -3   8  13       84.99      103.92     38.43 o 
  -2   8  13       15.95        2.32     27.22 o 
  -1   8  13       55.80       87.46     27.52 o 
   0   8  13        0.11       18.12     16.79 o 
   1   8  13      162.02      192.23     27.87 o 
   2   8  13       28.44       40.16     18.36 o 
  -2   9  13       90.65      152.01     44.00 o 
  -1   9  13       15.29       34.50     32.51 o 
   0   9  13      103.80      119.19     23.84 o 
   1   9  13       47.10       11.39     17.17 o 
  -2   0  14       99.32      143.16     34.68 o 
   0   0  14      118.94      109.63     38.47 o 
   2   0  14       38.72      101.72     35.21 o 
  -3   1  14      115.35       65.60     22.78 o 
  -2   1  14       14.43       50.49     17.16 o 
  -1   1  14      145.53      147.46     23.92 o 
   0   1  14       20.94       28.74     18.03 o 
   1   1  14      114.58       71.24     23.17 o 
   2   1  14        2.41        1.65     17.94 o 
   3   1  14        5.79       -3.78     16.86 o 
  -3   2  14        0.13        2.97     18.04 o 
  -2   2  14      142.17      129.06     23.23 o 
  -1   2  14        6.44       37.36     18.49 o 
   0   2  14       56.34       26.58     17.29 o 
   1   2  14       17.78       17.25     20.17 o 
   2   2  14      143.49      138.19     25.74 o 
   3   2  14        5.37      -16.76     16.07 o 
  -3   3  14        8.84       34.27     20.59 o 
  -2   3  14       18.38       41.36     18.43 o 
  -1   3  14        7.78       -0.19     17.57 o 
   0   3  14        5.51       31.62     18.16 o 
   1   3  14        0.40       35.97     18.56 o 
   2   3  14      134.33      108.44     23.40 o 
   3   3  14       11.17        7.98     20.82 o 
  -3   4  14        2.35       13.47     22.13 o 
  -2   4  14        1.86       28.78     23.22 o 
  -1   4  14       12.78        2.12     16.70 o 
   0   4  14        0.31        3.46     15.83 o 
   1   4  14       61.54       47.97     19.81 o 
   2   4  14        9.92       59.55     19.75 o 
  -2   5  14        0.04       -8.33     20.83 o 
  -1   5  14        1.79        8.39     17.21 o 
   0   5  14       38.06       22.37     17.20 o 
   1   5  14        4.79       43.79     20.37 o 
   2   5  14       45.83       32.22     18.51 o 
  -2   6  14       21.54       47.51     25.39 o 
  -1   6  14       19.52       34.84     24.53 o 
   0   6  14       11.74       13.42     18.65 o 
   1   6  14       32.91       38.07     17.74 o 
                                                 
